# Supplementary material for: A Missense Variant in SLC39A4 in a Litter of Turkish Van Cats with Acrodermatitis Enteropathica
Source: Genes (Basel). 2021 Aug 25;12(9):1309. doi: 10.3390/genes12091309 (PMC8469226; doi:10.3390/genes12091309)
Supplement: Supplementary file 1 [file genes-12-01309-s001.zip]

Archive with 2 entries (2 files):
- TableS1_public_genomes.xlsx
- TableS2_private_variants__R1.xlsx
