# Supplementary material for: A Missense Variant in SLC39A4 in a Litter of Turkish Van Cats with Acrodermatitis Enteropathica
Source: Genes (Basel). 2021 Aug 25;12(9):1309. doi: 10.3390/genes12091309 (PMC8469226; doi:10.3390/genes12091309)
Supplement: Supplementary file 1 [file genes-12-01309-s001.zip › TableS2_private_variants__R1.xlsx]

## Sheet: all private homozygous variants
Table S2. Private variants in the sequenced Turkish Van cat with acrodermatitis enteropathica (AE). Private variants were obtained by filtering all variants that were present at least once in 54 control genomes. This resulted in 56054 homozygous private variants for the affected cat. Please note that variants are listed multiple times, if they have predicted effects on more than one transcript. T…
#CHROM	POS	REF	ALT	FILTER	EFFECT	IMPACT	GENE	GENEID	FEATURE	FEATUREID	BIOTYPE	RANK	HGVS_C	HGVS_P	CDNA_POS	CDNA_LEN	CDS_POS	CDS_LEN	AA_POS	AA_LEN	DISTANCE	ERRORS
chrA1	27294	C	T	PASS	intergenic_region	MODIFIER	CHR_START-LOC102899061	CHR_START-102899061	intergenic_region	CHR_START-102899061		-1	n.27294C>T		-1	-1	-1	-1	-1	-1	0
chrA1	1594257	GGA	G	PASS	upstream_gene_variant	MODIFIER	CRYL1	101092816	transcript	XM_003980288.4	protein_coding	-1	c.-3015_-3014delTC		-1	-1	-1	-1	-1	-1	2922
chrA1	1594257	GGA	G	PASS	intergenic_region	MODIFIER	CRYL1-LOC109493944	101092816-109493944	intergenic_region	101092816-109493944		-1	n.1594258_1594259delGA		-1	-1	-1	-1	-1	-1	0
chrA1	2569445	CA	C	PASS	intergenic_region	MODIFIER	FGF9-LOC111556740	101084335-111556740	intergenic_region	101084335-111556740		-1	n.2569446delA		-1	-1	-1	-1	-1	-1	0
chrA1	2610027	T	A	PASS	intergenic_region	MODIFIER	FGF9-LOC111556740	101084335-111556740	intergenic_region	101084335-111556740		-1	n.2610027T>A		-1	-1	-1	-1	-1	-1	0
chrA1	3144063	C	T	PASS	intergenic_region	MODIFIER	LOC111556740-LOC109492527	111556740-109492527	intergenic_region	111556740-109492527		-1	n.3144063C>T		-1	-1	-1	-1	-1	-1	0
chrA1	4018985	T	C	PASS	intron_variant	MODIFIER	SACS	101095068	transcript	XM_006927166.4	protein_coding	3	c.172-2104A>G		-1	-1	-1	-1	-1	-1	0
chrA1	4112947	C	A	PASS	intergenic_region	MODIFIER	SACS-TNFRSF19	101095068-101095303	intergenic_region	101095068-101095303		-1	n.4112947C>A		-1	-1	-1	-1	-1	-1	0
chrA1	4420230	T	C	PASS	intron_variant	MODIFIER	MIPEP	101084847	transcript	XM_003980259.5	protein_coding	14	c.1653+9595A>G		-1	-1	-1	-1	-1	-1	0
chrA1	4420230	T	C	PASS	intron_variant	MODIFIER	MIPEP	101084847	transcript	XM_023249909.1	protein_coding	14	c.1653+9595A>G		-1	-1	-1	-1	-1	-1	0
chrA1	4420230	T	C	PASS	intron_variant	MODIFIER	MIPEP	101084847	transcript	XM_006927168.3	protein_coding	14	c.1653+9595A>G		-1	-1	-1	-1	-1	-1	0
chrA1	4739824	T	A	PASS	intron_variant	MODIFIER	SPATA13	101095787	transcript	XM_023249962.1	protein_coding	2	c.48+79833A>T		-1	-1	-1	-1	-1	-1	0
chrA1	4739824	T	A	PASS	intron_variant	MODIFIER	SPATA13	101095787	transcript	XM_023249966.1	protein_coding	2	c.48+79833A>T		-1	-1	-1	-1	-1	-1	0
chrA1	4760025	T	C	PASS	intron_variant	MODIFIER	SPATA13	101095787	transcript	XM_023249962.1	protein_coding	2	c.48+59632A>G		-1	-1	-1	-1	-1	-1	0
chrA1	4760025	T	C	PASS	intron_variant	MODIFIER	SPATA13	101095787	transcript	XM_023249966.1	protein_coding	2	c.48+59632A>G		-1	-1	-1	-1	-1	-1	0
chrA1	6449035	T	C	PASS	intron_variant	MODIFIER	WASF3	101086527	transcript	XM_006927176.4	protein_coding	3	c.134-11340T>C		-1	-1	-1	-1	-1	-1	0
chrA1	6449035	T	C	PASS	intron_variant	MODIFIER	WASF3	101086527	transcript	XM_023250184.1	protein_coding	3	c.134-11340T>C		-1	-1	-1	-1	-1	-1	0
chrA1	6449035	T	C	PASS	intron_variant	MODIFIER	WASF3	101086527	transcript	XM_023250199.1	protein_coding	3	c.134-11340T>C		-1	-1	-1	-1	-1	-1	0
chrA1	6449035	T	C	PASS	intron_variant	MODIFIER	WASF3	101086527	transcript	XM_023250152.1	protein_coding	3	c.134-11340T>C		-1	-1	-1	-1	-1	-1	0
chrA1	6449035	T	C	PASS	intron_variant	MODIFIER	WASF3	101086527	transcript	XM_019822289.2	protein_coding	3	c.134-11340T>C		-1	-1	-1	-1	-1	-1	0
chrA1	6449035	T	C	PASS	intron_variant	MODIFIER	WASF3	101086527	transcript	XM_019822445.2	protein_coding	3	c.134-11340T>C		-1	-1	-1	-1	-1	-1	0
chrA1	6449035	T	C	PASS	intron_variant	MODIFIER	WASF3	101086527	transcript	XM_019822250.2	protein_coding	3	c.134-11340T>C		-1	-1	-1	-1	-1	-1	0
chrA1	6449035	T	C	PASS	intron_variant	MODIFIER	WASF3	101086527	transcript	XM_019822353.2	protein_coding	4	c.134-11340T>C		-1	-1	-1	-1	-1	-1	0
chrA1	6449035	T	C	PASS	intron_variant	MODIFIER	WASF3	101086527	transcript	XM_019822405.2	protein_coding	3	c.134-11340T>C		-1	-1	-1	-1	-1	-1	0
chrA1	6449035	T	C	PASS	intron_variant	MODIFIER	WASF3	101086527	transcript	XM_019822210.2	protein_coding	4	c.134-11340T>C		-1	-1	-1	-1	-1	-1	0
chrA1	6449035	T	C	PASS	intron_variant	MODIFIER	WASF3	101086527	transcript	XM_019822322.2	protein_coding	3	c.134-11340T>C		-1	-1	-1	-1	-1	-1	0
chrA1	6648981	A	C	PASS	intergenic_region	MODIFIER	GPR12-LOC101097035	101086775-101097035	intergenic_region	101086775-101097035		-1	n.6648981A>C		-1	-1	-1	-1	-1	-1	0
chrA1	6648991	C	T	PASS	intergenic_region	MODIFIER	GPR12-LOC101097035	101086775-101097035	intergenic_region	101086775-101097035		-1	n.6648991C>T		-1	-1	-1	-1	-1	-1	0
chrA1	6648993	T	G	PASS	intergenic_region	MODIFIER	GPR12-LOC101097035	101086775-101097035	intergenic_region	101086775-101097035		-1	n.6648993T>G		-1	-1	-1	-1	-1	-1	0
chrA1	6648999	C	T	PASS	intergenic_region	MODIFIER	GPR12-LOC101097035	101086775-101097035	intergenic_region	101086775-101097035		-1	n.6648999C>T		-1	-1	-1	-1	-1	-1	0
chrA1	6649000	A	G	PASS	intergenic_region	MODIFIER	GPR12-LOC101097035	101086775-101097035	intergenic_region	101086775-101097035		-1	n.6649000A>G		-1	-1	-1	-1	-1	-1	0
chrA1	7359335	A	G	PASS	intergenic_region	MODIFIER	LOC111559488-LOC111557082	111559488-111557082	intergenic_region	111559488-111557082		-1	n.7359335A>G		-1	-1	-1	-1	-1	-1	0
chrA1	7383409	G	A	PASS	intergenic_region	MODIFIER	LOC111559488-LOC111557082	111559488-111557082	intergenic_region	111559488-111557082		-1	n.7383409G>A		-1	-1	-1	-1	-1	-1	0
chrA1	7383992	C	CT	PASS	intergenic_region	MODIFIER	LOC111559488-LOC111557082	111559488-111557082	intergenic_region	111559488-111557082		-1	n.7383992_7383993insT		-1	-1	-1	-1	-1	-1	0
chrA1	7385814	C	T	PASS	intergenic_region	MODIFIER	LOC111559488-LOC111557082	111559488-111557082	intergenic_region	111559488-111557082		-1	n.7385814C>T		-1	-1	-1	-1	-1	-1	0
chrA1	7397949	GTTTTATTCTGTTTTATTTTGTTTTTTA	G	PASS	intergenic_region	MODIFIER	LOC111559488-LOC111557082	111559488-111557082	intergenic_region	111559488-111557082		-1	n.7397950_7397976delTTTTATTCTGTTTTATTTTGTTTTTTA		-1	-1	-1	-1	-1	-1	0
chrA1	7461505	G	A	PASS	intergenic_region	MODIFIER	GSX1-PDX1	101098509-100240682	intergenic_region	101098509-100240682		-1	n.7461505G>A		-1	-1	-1	-1	-1	-1	0
chrA1	7461506	A	C	PASS	intergenic_region	MODIFIER	GSX1-PDX1	101098509-100240682	intergenic_region	101098509-100240682		-1	n.7461506A>C		-1	-1	-1	-1	-1	-1	0
chrA1	8390253	AC	A	PASS	intron_variant	MODIFIER	MTUS2	101088805	transcript	XM_023250373.1	protein_coding	2	c.-244+19536delC		-1	-1	-1	-1	-1	-1	0
chrA1	8390253	AC	A	PASS	intron_variant	MODIFIER	MTUS2	101088805	transcript	XM_023250374.1	protein_coding	2	c.-244+19536delC		-1	-1	-1	-1	-1	-1	0
chrA1	8398732	C	G	PASS	intron_variant	MODIFIER	MTUS2	101088805	transcript	XM_023250373.1	protein_coding	2	c.-244+28014C>G		-1	-1	-1	-1	-1	-1	0
chrA1	8398732	C	G	PASS	intron_variant	MODIFIER	MTUS2	101088805	transcript	XM_023250374.1	protein_coding	2	c.-244+28014C>G		-1	-1	-1	-1	-1	-1	0
chrA1	8410289	C	T	PASS	intron_variant	MODIFIER	MTUS2	101088805	transcript	XM_023250373.1	protein_coding	2	c.-244+39571C>T		-1	-1	-1	-1	-1	-1	0
chrA1	8410289	C	T	PASS	intron_variant	MODIFIER	MTUS2	101088805	transcript	XM_023250374.1	protein_coding	2	c.-244+39571C>T		-1	-1	-1	-1	-1	-1	0
chrA1	8584564	A	G	PASS	intron_variant	MODIFIER	MTUS2	101088805	transcript	XM_023250373.1	protein_coding	4	c.2450-13412A>G		-1	-1	-1	-1	-1	-1	0
chrA1	8584564	A	G	PASS	intron_variant	MODIFIER	LOC109496599	109496599	transcript	XR_002152762.2	pseudogene	2	n.159-3870T>C		-1	-1	-1	-1	-1	-1	0
chrA1	8584564	A	G	PASS	intron_variant	MODIFIER	MTUS2	101088805	transcript	XM_023250374.1	protein_coding	4	c.2450-13415A>G		-1	-1	-1	-1	-1	-1	0
chrA1	8584564	A	G	PASS	intron_variant	MODIFIER	LOC109496599	109496599	transcript	XR_002740493.1	pseudogene	1	n.77+13493T>C		-1	-1	-1	-1	-1	-1	0
chrA1	8602090	G	A	PASS	upstream_gene_variant	MODIFIER	LOC109496599	109496599	transcript	XR_002152762.2	pseudogene	-1	n.-3930C>T		-1	-1	-1	-1	-1	-1	3930
chrA1	8602090	G	A	PASS	upstream_gene_variant	MODIFIER	LOC109496599	109496599	transcript	XR_002740493.1	pseudogene	-1	n.-3957C>T		-1	-1	-1	-1	-1	-1	3957
chrA1	8602090	G	A	PASS	intron_variant	MODIFIER	MTUS2	101088805	transcript	XM_023250373.1	protein_coding	5	c.2647+3917G>A		-1	-1	-1	-1	-1	-1	0
chrA1	8602090	G	A	PASS	intron_variant	MODIFIER	MTUS2	101088805	transcript	XM_023250374.1	protein_coding	5	c.2644+3917G>A		-1	-1	-1	-1	-1	-1	0
chrA1	8646836	G	A	PASS	intron_variant	MODIFIER	MTUS2	101088805	transcript	XM_023250373.1	protein_coding	5	c.2647+48663G>A		-1	-1	-1	-1	-1	-1	0
chrA1	8646836	G	A	PASS	intron_variant	MODIFIER	MTUS2	101088805	transcript	XM_023250374.1	protein_coding	5	c.2644+48663G>A		-1	-1	-1	-1	-1	-1	0
chrA1	8855269	A	C	PASS	intron_variant	MODIFIER	MTUS2	101088805	transcript	XM_023250373.1	protein_coding	8	c.3121-3551A>C		-1	-1	-1	-1	-1	-1	0
chrA1	8855269	A	C	PASS	intron_variant	MODIFIER	MTUS2	101088805	transcript	XM_023250374.1	protein_coding	8	c.3118-3551A>C		-1	-1	-1	-1	-1	-1	0
chrA1	8855269	A	C	PASS	intron_variant	MODIFIER	MTUS2	101088805	transcript	XM_003980274.5	protein_coding	1	c.55-3551A>C		-1	-1	-1	-1	-1	-1	0
chrA1	8855774	A	G	PASS	intron_variant	MODIFIER	MTUS2	101088805	transcript	XM_023250373.1	protein_coding	8	c.3121-3046A>G		-1	-1	-1	-1	-1	-1	0
chrA1	8855774	A	G	PASS	intron_variant	MODIFIER	MTUS2	101088805	transcript	XM_023250374.1	protein_coding	8	c.3118-3046A>G		-1	-1	-1	-1	-1	-1	0
chrA1	8855774	A	G	PASS	intron_variant	MODIFIER	MTUS2	101088805	transcript	XM_003980274.5	protein_coding	1	c.55-3046A>G		-1	-1	-1	-1	-1	-1	0
chrA1	8855785	T	C	PASS	intron_variant	MODIFIER	MTUS2	101088805	transcript	XM_023250373.1	protein_coding	8	c.3121-3035T>C		-1	-1	-1	-1	-1	-1	0
chrA1	8855785	T	C	PASS	intron_variant	MODIFIER	MTUS2	101088805	transcript	XM_023250374.1	protein_coding	8	c.3118-3035T>C		-1	-1	-1	-1	-1	-1	0
chrA1	8855785	T	C	PASS	intron_variant	MODIFIER	MTUS2	101088805	transcript	XM_003980274.5	protein_coding	1	c.55-3035T>C		-1	-1	-1	-1	-1	-1	0
chrA1	8857056	G	A	PASS	intron_variant	MODIFIER	MTUS2	101088805	transcript	XM_023250373.1	protein_coding	8	c.3121-1764G>A		-1	-1	-1	-1	-1	-1	0
chrA1	8857056	G	A	PASS	intron_variant	MODIFIER	MTUS2	101088805	transcript	XM_023250374.1	protein_coding	8	c.3118-1764G>A		-1	-1	-1	-1	-1	-1	0
chrA1	8857056	G	A	PASS	intron_variant	MODIFIER	MTUS2	101088805	transcript	XM_003980274.5	protein_coding	1	c.55-1764G>A		-1	-1	-1	-1	-1	-1	0
chrA1	8857729	T	TC	PASS	intron_variant	MODIFIER	MTUS2	101088805	transcript	XM_023250373.1	protein_coding	8	c.3121-1091_3121-1090insC		-1	-1	-1	-1	-1	-1	0
chrA1	8857729	T	TC	PASS	intron_variant	MODIFIER	MTUS2	101088805	transcript	XM_023250374.1	protein_coding	8	c.3118-1091_3118-1090insC		-1	-1	-1	-1	-1	-1	0
chrA1	8857729	T	TC	PASS	intron_variant	MODIFIER	MTUS2	101088805	transcript	XM_003980274.5	protein_coding	1	c.55-1091_55-1090insC		-1	-1	-1	-1	-1	-1	0
chrA1	8857740	T	G	PASS	intron_variant	MODIFIER	MTUS2	101088805	transcript	XM_023250373.1	protein_coding	8	c.3121-1080T>G		-1	-1	-1	-1	-1	-1	0
chrA1	8857740	T	G	PASS	intron_variant	MODIFIER	MTUS2	101088805	transcript	XM_023250374.1	protein_coding	8	c.3118-1080T>G		-1	-1	-1	-1	-1	-1	0
chrA1	8857740	T	G	PASS	intron_variant	MODIFIER	MTUS2	101088805	transcript	XM_003980274.5	protein_coding	1	c.55-1080T>G		-1	-1	-1	-1	-1	-1	0
chrA1	8857835	A	C	PASS	intron_variant	MODIFIER	MTUS2	101088805	transcript	XM_023250373.1	protein_coding	8	c.3121-985A>C		-1	-1	-1	-1	-1	-1	0
chrA1	8857835	A	C	PASS	intron_variant	MODIFIER	MTUS2	101088805	transcript	XM_023250374.1	protein_coding	8	c.3118-985A>C		-1	-1	-1	-1	-1	-1	0
chrA1	8857835	A	C	PASS	intron_variant	MODIFIER	MTUS2	101088805	transcript	XM_003980274.5	protein_coding	1	c.55-985A>C		-1	-1	-1	-1	-1	-1	0
chrA1	8858330	G	C	PASS	intron_variant	MODIFIER	MTUS2	101088805	transcript	XM_023250373.1	protein_coding	8	c.3121-490G>C		-1	-1	-1	-1	-1	-1	0
chrA1	8858330	G	C	PASS	intron_variant	MODIFIER	MTUS2	101088805	transcript	XM_023250374.1	protein_coding	8	c.3118-490G>C		-1	-1	-1	-1	-1	-1	0
chrA1	8858330	G	C	PASS	intron_variant	MODIFIER	MTUS2	101088805	transcript	XM_003980274.5	protein_coding	1	c.55-490G>C		-1	-1	-1	-1	-1	-1	0
chrA1	8858391	CAGTT	C	PASS	intron_variant	MODIFIER	MTUS2	101088805	transcript	XM_023250373.1	protein_coding	8	c.3121-428_3121-425delAGTT		-1	-1	-1	-1	-1	-1	0
chrA1	8858391	CAGTT	C	PASS	intron_variant	MODIFIER	MTUS2	101088805	transcript	XM_023250374.1	protein_coding	8	c.3118-428_3118-425delAGTT		-1	-1	-1	-1	-1	-1	0
chrA1	8858391	CAGTT	C	PASS	intron_variant	MODIFIER	MTUS2	101088805	transcript	XM_003980274.5	protein_coding	1	c.55-428_55-425delAGTT		-1	-1	-1	-1	-1	-1	0
chrA1	8858571	G	A	PASS	intron_variant	MODIFIER	MTUS2	101088805	transcript	XM_023250373.1	protein_coding	8	c.3121-249G>A		-1	-1	-1	-1	-1	-1	0
chrA1	8858571	G	A	PASS	intron_variant	MODIFIER	MTUS2	101088805	transcript	XM_023250374.1	protein_coding	8	c.3118-249G>A		-1	-1	-1	-1	-1	-1	0
chrA1	8858571	G	A	PASS	intron_variant	MODIFIER	MTUS2	101088805	transcript	XM_003980274.5	protein_coding	1	c.55-249G>A		-1	-1	-1	-1	-1	-1	0
chrA1	8861382	C	T	PASS	intron_variant	MODIFIER	MTUS2	101088805	transcript	XM_023250373.1	protein_coding	9	c.3187+2496C>T		-1	-1	-1	-1	-1	-1	0
chrA1	8861382	C	T	PASS	intron_variant	MODIFIER	MTUS2	101088805	transcript	XM_023250374.1	protein_coding	9	c.3184+2496C>T		-1	-1	-1	-1	-1	-1	0
chrA1	8861382	C	T	PASS	intron_variant	MODIFIER	MTUS2	101088805	transcript	XM_003980274.5	protein_coding	2	c.121+2496C>T		-1	-1	-1	-1	-1	-1	0
chrA1	8861425	A	T	PASS	intron_variant	MODIFIER	MTUS2	101088805	transcript	XM_023250373.1	protein_coding	9	c.3187+2539A>T		-1	-1	-1	-1	-1	-1	0
chrA1	8861425	A	T	PASS	intron_variant	MODIFIER	MTUS2	101088805	transcript	XM_023250374.1	protein_coding	9	c.3184+2539A>T		-1	-1	-1	-1	-1	-1	0
chrA1	8861425	A	T	PASS	intron_variant	MODIFIER	MTUS2	101088805	transcript	XM_003980274.5	protein_coding	2	c.121+2539A>T		-1	-1	-1	-1	-1	-1	0
chrA1	8861573	C	T	PASS	intron_variant	MODIFIER	MTUS2	101088805	transcript	XM_023250373.1	protein_coding	9	c.3187+2687C>T		-1	-1	-1	-1	-1	-1	0
chrA1	8861573	C	T	PASS	intron_variant	MODIFIER	MTUS2	101088805	transcript	XM_023250374.1	protein_coding	9	c.3184+2687C>T		-1	-1	-1	-1	-1	-1	0
chrA1	8861573	C	T	PASS	intron_variant	MODIFIER	MTUS2	101088805	transcript	XM_003980274.5	protein_coding	2	c.121+2687C>T		-1	-1	-1	-1	-1	-1	0
chrA1	8861983	T	G	PASS	intron_variant	MODIFIER	MTUS2	101088805	transcript	XM_023250373.1	protein_coding	9	c.3187+3097T>G		-1	-1	-1	-1	-1	-1	0
chrA1	8861983	T	G	PASS	intron_variant	MODIFIER	MTUS2	101088805	transcript	XM_023250374.1	protein_coding	9	c.3184+3097T>G		-1	-1	-1	-1	-1	-1	0
chrA1	8861983	T	G	PASS	intron_variant	MODIFIER	MTUS2	101088805	transcript	XM_003980274.5	protein_coding	2	c.121+3097T>G		-1	-1	-1	-1	-1	-1	0
chrA1	8862615	G	A	PASS	intron_variant	MODIFIER	MTUS2	101088805	transcript	XM_023250373.1	protein_coding	9	c.3187+3729G>A		-1	-1	-1	-1	-1	-1	0
chrA1	8862615	G	A	PASS	intron_variant	MODIFIER	MTUS2	101088805	transcript	XM_023250374.1	protein_coding	9	c.3184+3729G>A		-1	-1	-1	-1	-1	-1	0
chrA1	8862615	G	A	PASS	intron_variant	MODIFIER	MTUS2	101088805	transcript	XM_003980274.5	protein_coding	2	c.121+3729G>A		-1	-1	-1	-1	-1	-1	0
chrA1	8864424	ATTGAAATCAAATATTG	A	PASS	intron_variant	MODIFIER	MTUS2	101088805	transcript	XM_023250373.1	protein_coding	9	c.3187+5539_3187+5554delTTGAAATCAAATATTG		-1	-1	-1	-1	-1	-1	0
chrA1	8864424	ATTGAAATCAAATATTG	A	PASS	intron_variant	MODIFIER	MTUS2	101088805	transcript	XM_023250374.1	protein_coding	9	c.3184+5539_3184+5554delTTGAAATCAAATATTG		-1	-1	-1	-1	-1	-1	0
chrA1	8864424	ATTGAAATCAAATATTG	A	PASS	intron_variant	MODIFIER	MTUS2	101088805	transcript	XM_003980274.5	protein_coding	2	c.121+5539_121+5554delTTGAAATCAAATATTG		-1	-1	-1	-1	-1	-1	0
chrA1	8865031	A	G	PASS	intron_variant	MODIFIER	MTUS2	101088805	transcript	XM_023250373.1	protein_coding	9	c.3187+6145A>G		-1	-1	-1	-1	-1	-1	0
chrA1	8865031	A	G	PASS	intron_variant	MODIFIER	MTUS2	101088805	transcript	XM_023250374.1	protein_coding	9	c.3184+6145A>G		-1	-1	-1	-1	-1	-1	0
chrA1	8865031	A	G	PASS	intron_variant	MODIFIER	MTUS2	101088805	transcript	XM_003980274.5	protein_coding	2	c.121+6145A>G		-1	-1	-1	-1	-1	-1	0
chrA1	8865393	G	T	PASS	intron_variant	MODIFIER	MTUS2	101088805	transcript	XM_023250373.1	protein_coding	9	c.3187+6507G>T		-1	-1	-1	-1	-1	-1	0
chrA1	8865393	G	T	PASS	intron_variant	MODIFIER	MTUS2	101088805	transcript	XM_023250374.1	protein_coding	9	c.3184+6507G>T		-1	-1	-1	-1	-1	-1	0
chrA1	8865393	G	T	PASS	intron_variant	MODIFIER	MTUS2	101088805	transcript	XM_003980274.5	protein_coding	2	c.121+6507G>T		-1	-1	-1	-1	-1	-1	0
chrA1	8865457	T	C	PASS	intron_variant	MODIFIER	MTUS2	101088805	transcript	XM_023250373.1	protein_coding	9	c.3187+6571T>C		-1	-1	-1	-1	-1	-1	0
chrA1	8865457	T	C	PASS	intron_variant	MODIFIER	MTUS2	101088805	transcript	XM_023250374.1	protein_coding	9	c.3184+6571T>C		-1	-1	-1	-1	-1	-1	0
chrA1	8865457	T	C	PASS	intron_variant	MODIFIER	MTUS2	101088805	transcript	XM_003980274.5	protein_coding	2	c.121+6571T>C		-1	-1	-1	-1	-1	-1	0
chrA1	8865475	A	ATT	PASS	intron_variant	MODIFIER	MTUS2	101088805	transcript	XM_023250373.1	protein_coding	9	c.3187+6589_3187+6590insTT		-1	-1	-1	-1	-1	-1	0
chrA1	8865475	A	ATT	PASS	intron_variant	MODIFIER	MTUS2	101088805	transcript	XM_023250374.1	protein_coding	9	c.3184+6589_3184+6590insTT		-1	-1	-1	-1	-1	-1	0
chrA1	8865475	A	ATT	PASS	intron_variant	MODIFIER	MTUS2	101088805	transcript	XM_003980274.5	protein_coding	2	c.121+6589_121+6590insTT		-1	-1	-1	-1	-1	-1	0
chrA1	8865512	G	A	PASS	intron_variant	MODIFIER	MTUS2	101088805	transcript	XM_023250373.1	protein_coding	9	c.3187+6626G>A		-1	-1	-1	-1	-1	-1	0
chrA1	8865512	G	A	PASS	intron_variant	MODIFIER	MTUS2	101088805	transcript	XM_023250374.1	protein_coding	9	c.3184+6626G>A		-1	-1	-1	-1	-1	-1	0
chrA1	8865512	G	A	PASS	intron_variant	MODIFIER	MTUS2	101088805	transcript	XM_003980274.5	protein_coding	2	c.121+6626G>A		-1	-1	-1	-1	-1	-1	0
chrA1	8865651	T	C	PASS	intron_variant	MODIFIER	MTUS2	101088805	transcript	XM_023250373.1	protein_coding	9	c.3187+6765T>C		-1	-1	-1	-1	-1	-1	0
chrA1	8865651	T	C	PASS	intron_variant	MODIFIER	MTUS2	101088805	transcript	XM_023250374.1	protein_coding	9	c.3184+6765T>C		-1	-1	-1	-1	-1	-1	0
chrA1	8865651	T	C	PASS	intron_variant	MODIFIER	MTUS2	101088805	transcript	XM_003980274.5	protein_coding	2	c.121+6765T>C		-1	-1	-1	-1	-1	-1	0
chrA1	8866280	CTCTCTCCTCTCTCTCTCTCTCTCTCTCTCTCT	C	PASS	intron_variant	MODIFIER	MTUS2	101088805	transcript	XM_023250373.1	protein_coding	9	c.3187+7395_3187+7426delTCTCTCCTCTCTCTCTCTCTCTCTCTCTCTCT		-1	-1	-1	-1	-1	-1	0
chrA1	8866280	CTCTCTCCTCTCTCTCTCTCTCTCTCTCTCTCT	C	PASS	intron_variant	MODIFIER	MTUS2	101088805	transcript	XM_023250374.1	protein_coding	9	c.3184+7395_3184+7426delTCTCTCCTCTCTCTCTCTCTCTCTCTCTCTCT		-1	-1	-1	-1	-1	-1	0
chrA1	8866280	CTCTCTCCTCTCTCTCTCTCTCTCTCTCTCTCT	C	PASS	intron_variant	MODIFIER	MTUS2	101088805	transcript	XM_003980274.5	protein_coding	2	c.121+7395_121+7426delTCTCTCCTCTCTCTCTCTCTCTCTCTCTCTCT		-1	-1	-1	-1	-1	-1	0
chrA1	8866352	AAAAT	A	PASS	intron_variant	MODIFIER	MTUS2	101088805	transcript	XM_023250373.1	protein_coding	9	c.3187+7467_3187+7470delAAAT		-1	-1	-1	-1	-1	-1	0
chrA1	8866352	AAAAT	A	PASS	intron_variant	MODIFIER	MTUS2	101088805	transcript	XM_023250374.1	protein_coding	9	c.3184+7467_3184+7470delAAAT		-1	-1	-1	-1	-1	-1	0
chrA1	8866352	AAAAT	A	PASS	intron_variant	MODIFIER	MTUS2	101088805	transcript	XM_003980274.5	protein_coding	2	c.121+7467_121+7470delAAAT		-1	-1	-1	-1	-1	-1	0
chrA1	8867973	GACA	G	PASS	intron_variant	MODIFIER	MTUS2	101088805	transcript	XM_023250373.1	protein_coding	9	c.3187+9088_3187+9090delACA		-1	-1	-1	-1	-1	-1	0
chrA1	8867973	GACA	G	PASS	intron_variant	MODIFIER	MTUS2	101088805	transcript	XM_023250374.1	protein_coding	9	c.3184+9088_3184+9090delACA		-1	-1	-1	-1	-1	-1	0
chrA1	8867973	GACA	G	PASS	intron_variant	MODIFIER	MTUS2	101088805	transcript	XM_003980274.5	protein_coding	2	c.121+9088_121+9090delACA		-1	-1	-1	-1	-1	-1	0
chrA1	8869204	C	A	PASS	intron_variant	MODIFIER	MTUS2	101088805	transcript	XM_023250373.1	protein_coding	9	c.3187+10318C>A		-1	-1	-1	-1	-1	-1	0
chrA1	8869204	C	A	PASS	intron_variant	MODIFIER	MTUS2	101088805	transcript	XM_023250374.1	protein_coding	9	c.3184+10318C>A		-1	-1	-1	-1	-1	-1	0
chrA1	8869204	C	A	PASS	intron_variant	MODIFIER	MTUS2	101088805	transcript	XM_003980274.5	protein_coding	2	c.121+10318C>A		-1	-1	-1	-1	-1	-1	0
chrA1	8873822	G	GTCTC	PASS	intron_variant	MODIFIER	MTUS2	101088805	transcript	XM_023250373.1	protein_coding	9	c.3187+14936_3187+14937insTCTC		-1	-1	-1	-1	-1	-1	0
chrA1	8873822	G	GTCTC	PASS	intron_variant	MODIFIER	MTUS2	101088805	transcript	XM_023250374.1	protein_coding	9	c.3184+14936_3184+14937insTCTC		-1	-1	-1	-1	-1	-1	0
chrA1	8873822	G	GTCTC	PASS	intron_variant	MODIFIER	MTUS2	101088805	transcript	XM_003980274.5	protein_coding	2	c.121+14936_121+14937insTCTC		-1	-1	-1	-1	-1	-1	0
chrA1	8875149	G	A	PASS	intron_variant	MODIFIER	MTUS2	101088805	transcript	XM_023250373.1	protein_coding	9	c.3187+16263G>A		-1	-1	-1	-1	-1	-1	0
chrA1	8875149	G	A	PASS	intron_variant	MODIFIER	MTUS2	101088805	transcript	XM_023250374.1	protein_coding	9	c.3184+16263G>A		-1	-1	-1	-1	-1	-1	0
chrA1	8875149	G	A	PASS	intron_variant	MODIFIER	MTUS2	101088805	transcript	XM_003980274.5	protein_coding	2	c.121+16263G>A		-1	-1	-1	-1	-1	-1	0
chrA1	8875432	G	A	PASS	intron_variant	MODIFIER	MTUS2	101088805	transcript	XM_023250373.1	protein_coding	9	c.3187+16546G>A		-1	-1	-1	-1	-1	-1	0
chrA1	8875432	G	A	PASS	intron_variant	MODIFIER	MTUS2	101088805	transcript	XM_023250374.1	protein_coding	9	c.3184+16546G>A		-1	-1	-1	-1	-1	-1	0
chrA1	8875432	G	A	PASS	intron_variant	MODIFIER	MTUS2	101088805	transcript	XM_003980274.5	protein_coding	2	c.121+16546G>A		-1	-1	-1	-1	-1	-1	0
chrA1	8876028	G	C	PASS	intron_variant	MODIFIER	MTUS2	101088805	transcript	XM_023250373.1	protein_coding	9	c.3187+17142G>C		-1	-1	-1	-1	-1	-1	0
chrA1	8876028	G	C	PASS	intron_variant	MODIFIER	MTUS2	101088805	transcript	XM_023250374.1	protein_coding	9	c.3184+17142G>C		-1	-1	-1	-1	-1	-1	0
chrA1	8876028	G	C	PASS	intron_variant	MODIFIER	MTUS2	101088805	transcript	XM_003980274.5	protein_coding	2	c.121+17142G>C		-1	-1	-1	-1	-1	-1	0
chrA1	8876954	C	T	PASS	intron_variant	MODIFIER	MTUS2	101088805	transcript	XM_023250373.1	protein_coding	9	c.3188-16621C>T		-1	-1	-1	-1	-1	-1	0
chrA1	8876954	C	T	PASS	intron_variant	MODIFIER	MTUS2	101088805	transcript	XM_023250374.1	protein_coding	9	c.3185-16621C>T		-1	-1	-1	-1	-1	-1	0
chrA1	8876954	C	T	PASS	intron_variant	MODIFIER	MTUS2	101088805	transcript	XM_003980274.5	protein_coding	2	c.122-16621C>T		-1	-1	-1	-1	-1	-1	0
chrA1	8877267	G	A	PASS	intron_variant	MODIFIER	MTUS2	101088805	transcript	XM_023250373.1	protein_coding	9	c.3188-16308G>A		-1	-1	-1	-1	-1	-1	0
chrA1	8877267	G	A	PASS	intron_variant	MODIFIER	MTUS2	101088805	transcript	XM_023250374.1	protein_coding	9	c.3185-16308G>A		-1	-1	-1	-1	-1	-1	0
chrA1	8877267	G	A	PASS	intron_variant	MODIFIER	MTUS2	101088805	transcript	XM_003980274.5	protein_coding	2	c.122-16308G>A		-1	-1	-1	-1	-1	-1	0
chrA1	8878213	C	T	PASS	intron_variant	MODIFIER	MTUS2	101088805	transcript	XM_023250373.1	protein_coding	9	c.3188-15362C>T		-1	-1	-1	-1	-1	-1	0
chrA1	8878213	C	T	PASS	intron_variant	MODIFIER	MTUS2	101088805	transcript	XM_023250374.1	protein_coding	9	c.3185-15362C>T		-1	-1	-1	-1	-1	-1	0
chrA1	8878213	C	T	PASS	intron_variant	MODIFIER	MTUS2	101088805	transcript	XM_003980274.5	protein_coding	2	c.122-15362C>T		-1	-1	-1	-1	-1	-1	0
chrA1	8879056	C	G	PASS	intron_variant	MODIFIER	MTUS2	101088805	transcript	XM_023250373.1	protein_coding	9	c.3188-14519C>G		-1	-1	-1	-1	-1	-1	0
chrA1	8879056	C	G	PASS	intron_variant	MODIFIER	MTUS2	101088805	transcript	XM_023250374.1	protein_coding	9	c.3185-14519C>G		-1	-1	-1	-1	-1	-1	0
chrA1	8879056	C	G	PASS	intron_variant	MODIFIER	MTUS2	101088805	transcript	XM_003980274.5	protein_coding	2	c.122-14519C>G		-1	-1	-1	-1	-1	-1	0
chrA1	8882584	C	T	PASS	intron_variant	MODIFIER	MTUS2	101088805	transcript	XM_023250373.1	protein_coding	9	c.3188-10991C>T		-1	-1	-1	-1	-1	-1	0
chrA1	8882584	C	T	PASS	intron_variant	MODIFIER	MTUS2	101088805	transcript	XM_023250374.1	protein_coding	9	c.3185-10991C>T		-1	-1	-1	-1	-1	-1	0
chrA1	8882584	C	T	PASS	intron_variant	MODIFIER	MTUS2	101088805	transcript	XM_003980274.5	protein_coding	2	c.122-10991C>T		-1	-1	-1	-1	-1	-1	0
chrA1	8884102	C	T	PASS	intron_variant	MODIFIER	MTUS2	101088805	transcript	XM_023250373.1	protein_coding	9	c.3188-9473C>T		-1	-1	-1	-1	-1	-1	0
chrA1	8884102	C	T	PASS	intron_variant	MODIFIER	MTUS2	101088805	transcript	XM_023250374.1	protein_coding	9	c.3185-9473C>T		-1	-1	-1	-1	-1	-1	0
chrA1	8884102	C	T	PASS	intron_variant	MODIFIER	MTUS2	101088805	transcript	XM_003980274.5	protein_coding	2	c.122-9473C>T		-1	-1	-1	-1	-1	-1	0
chrA1	8884439	C	T	PASS	intron_variant	MODIFIER	MTUS2	101088805	transcript	XM_023250373.1	protein_coding	9	c.3188-9136C>T		-1	-1	-1	-1	-1	-1	0
chrA1	8884439	C	T	PASS	intron_variant	MODIFIER	MTUS2	101088805	transcript	XM_023250374.1	protein_coding	9	c.3185-9136C>T		-1	-1	-1	-1	-1	-1	0
chrA1	8884439	C	T	PASS	intron_variant	MODIFIER	MTUS2	101088805	transcript	XM_003980274.5	protein_coding	2	c.122-9136C>T		-1	-1	-1	-1	-1	-1	0
chrA1	8885844	G	A	PASS	intron_variant	MODIFIER	MTUS2	101088805	transcript	XM_023250373.1	protein_coding	9	c.3188-7731G>A		-1	-1	-1	-1	-1	-1	0
chrA1	8885844	G	A	PASS	intron_variant	MODIFIER	MTUS2	101088805	transcript	XM_023250374.1	protein_coding	9	c.3185-7731G>A		-1	-1	-1	-1	-1	-1	0
chrA1	8885844	G	A	PASS	intron_variant	MODIFIER	MTUS2	101088805	transcript	XM_003980274.5	protein_coding	2	c.122-7731G>A		-1	-1	-1	-1	-1	-1	0
chrA1	8886175	C	T	PASS	intron_variant	MODIFIER	MTUS2	101088805	transcript	XM_023250373.1	protein_coding	9	c.3188-7400C>T		-1	-1	-1	-1	-1	-1	0
chrA1	8886175	C	T	PASS	intron_variant	MODIFIER	MTUS2	101088805	transcript	XM_023250374.1	protein_coding	9	c.3185-7400C>T		-1	-1	-1	-1	-1	-1	0
chrA1	8886175	C	T	PASS	intron_variant	MODIFIER	MTUS2	101088805	transcript	XM_003980274.5	protein_coding	2	c.122-7400C>T		-1	-1	-1	-1	-1	-1	0
chrA1	8886765	C	T	PASS	intron_variant	MODIFIER	MTUS2	101088805	transcript	XM_023250373.1	protein_coding	9	c.3188-6810C>T		-1	-1	-1	-1	-1	-1	0
chrA1	8886765	C	T	PASS	intron_variant	MODIFIER	MTUS2	101088805	transcript	XM_023250374.1	protein_coding	9	c.3185-6810C>T		-1	-1	-1	-1	-1	-1	0
chrA1	8886765	C	T	PASS	intron_variant	MODIFIER	MTUS2	101088805	transcript	XM_003980274.5	protein_coding	2	c.122-6810C>T		-1	-1	-1	-1	-1	-1	0
chrA1	8886811	TAAAAA	T	PASS	intron_variant	MODIFIER	MTUS2	101088805	transcript	XM_023250373.1	protein_coding	9	c.3188-6763_3188-6759delAAAAA		-1	-1	-1	-1	-1	-1	0
chrA1	8886811	TAAAAA	T	PASS	intron_variant	MODIFIER	MTUS2	101088805	transcript	XM_023250374.1	protein_coding	9	c.3185-6763_3185-6759delAAAAA		-1	-1	-1	-1	-1	-1	0
chrA1	8886811	TAAAAA	T	PASS	intron_variant	MODIFIER	MTUS2	101088805	transcript	XM_003980274.5	protein_coding	2	c.122-6763_122-6759delAAAAA		-1	-1	-1	-1	-1	-1	0
chrA1	8887586	GA	G	PASS	intron_variant	MODIFIER	MTUS2	101088805	transcript	XM_023250373.1	protein_coding	9	c.3188-5988delA		-1	-1	-1	-1	-1	-1	0
chrA1	8887586	GA	G	PASS	intron_variant	MODIFIER	MTUS2	101088805	transcript	XM_023250374.1	protein_coding	9	c.3185-5988delA		-1	-1	-1	-1	-1	-1	0
chrA1	8887586	GA	G	PASS	intron_variant	MODIFIER	MTUS2	101088805	transcript	XM_003980274.5	protein_coding	2	c.122-5988delA		-1	-1	-1	-1	-1	-1	0
chrA1	8888632	C	G	PASS	intron_variant	MODIFIER	MTUS2	101088805	transcript	XM_023250373.1	protein_coding	9	c.3188-4943C>G		-1	-1	-1	-1	-1	-1	0
chrA1	8888632	C	G	PASS	intron_variant	MODIFIER	MTUS2	101088805	transcript	XM_023250374.1	protein_coding	9	c.3185-4943C>G		-1	-1	-1	-1	-1	-1	0
chrA1	8888632	C	G	PASS	intron_variant	MODIFIER	MTUS2	101088805	transcript	XM_003980274.5	protein_coding	2	c.122-4943C>G		-1	-1	-1	-1	-1	-1	0
chrA1	8888711	C	T	PASS	intron_variant	MODIFIER	MTUS2	101088805	transcript	XM_023250373.1	protein_coding	9	c.3188-4864C>T		-1	-1	-1	-1	-1	-1	0
chrA1	8888711	C	T	PASS	intron_variant	MODIFIER	MTUS2	101088805	transcript	XM_023250374.1	protein_coding	9	c.3185-4864C>T		-1	-1	-1	-1	-1	-1	0
chrA1	8888711	C	T	PASS	intron_variant	MODIFIER	MTUS2	101088805	transcript	XM_003980274.5	protein_coding	2	c.122-4864C>T		-1	-1	-1	-1	-1	-1	0
chrA1	8889287	G	T	PASS	intron_variant	MODIFIER	MTUS2	101088805	transcript	XM_023250373.1	protein_coding	9	c.3188-4288G>T		-1	-1	-1	-1	-1	-1	0
chrA1	8889287	G	T	PASS	intron_variant	MODIFIER	MTUS2	101088805	transcript	XM_023250374.1	protein_coding	9	c.3185-4288G>T		-1	-1	-1	-1	-1	-1	0
chrA1	8889287	G	T	PASS	intron_variant	MODIFIER	MTUS2	101088805	transcript	XM_003980274.5	protein_coding	2	c.122-4288G>T		-1	-1	-1	-1	-1	-1	0
chrA1	8889833	GTATATATA	G	PASS	intron_variant	MODIFIER	MTUS2	101088805	transcript	XM_023250373.1	protein_coding	9	c.3188-3741_3188-3734delTATATATA		-1	-1	-1	-1	-1	-1	0
chrA1	8889833	GTATATATA	G	PASS	intron_variant	MODIFIER	MTUS2	101088805	transcript	XM_023250374.1	protein_coding	9	c.3185-3741_3185-3734delTATATATA		-1	-1	-1	-1	-1	-1	0
chrA1	8889833	GTATATATA	G	PASS	intron_variant	MODIFIER	MTUS2	101088805	transcript	XM_003980274.5	protein_coding	2	c.122-3741_122-3734delTATATATA		-1	-1	-1	-1	-1	-1	0
chrA1	8889989	G	A	PASS	intron_variant	MODIFIER	MTUS2	101088805	transcript	XM_023250373.1	protein_coding	9	c.3188-3586G>A		-1	-1	-1	-1	-1	-1	0
chrA1	8889989	G	A	PASS	intron_variant	MODIFIER	MTUS2	101088805	transcript	XM_023250374.1	protein_coding	9	c.3185-3586G>A		-1	-1	-1	-1	-1	-1	0
chrA1	8889989	G	A	PASS	intron_variant	MODIFIER	MTUS2	101088805	transcript	XM_003980274.5	protein_coding	2	c.122-3586G>A		-1	-1	-1	-1	-1	-1	0
chrA1	8890463	TTG	T	PASS	intron_variant	MODIFIER	MTUS2	101088805	transcript	XM_023250373.1	protein_coding	9	c.3188-3111_3188-3110delTG		-1	-1	-1	-1	-1	-1	0
chrA1	8890463	TTG	T	PASS	intron_variant	MODIFIER	MTUS2	101088805	transcript	XM_023250374.1	protein_coding	9	c.3185-3111_3185-3110delTG		-1	-1	-1	-1	-1	-1	0
chrA1	8890463	TTG	T	PASS	intron_variant	MODIFIER	MTUS2	101088805	transcript	XM_003980274.5	protein_coding	2	c.122-3111_122-3110delTG		-1	-1	-1	-1	-1	-1	0
chrA1	8891486	G	A	PASS	intron_variant	MODIFIER	MTUS2	101088805	transcript	XM_023250373.1	protein_coding	9	c.3188-2089G>A		-1	-1	-1	-1	-1	-1	0
chrA1	8891486	G	A	PASS	intron_variant	MODIFIER	MTUS2	101088805	transcript	XM_023250374.1	protein_coding	9	c.3185-2089G>A		-1	-1	-1	-1	-1	-1	0
chrA1	8891486	G	A	PASS	intron_variant	MODIFIER	MTUS2	101088805	transcript	XM_003980274.5	protein_coding	2	c.122-2089G>A		-1	-1	-1	-1	-1	-1	0
chrA1	8891547	G	A	PASS	intron_variant	MODIFIER	MTUS2	101088805	transcript	XM_023250373.1	protein_coding	9	c.3188-2028G>A		-1	-1	-1	-1	-1	-1	0
chrA1	8891547	G	A	PASS	intron_variant	MODIFIER	MTUS2	101088805	transcript	XM_023250374.1	protein_coding	9	c.3185-2028G>A		-1	-1	-1	-1	-1	-1	0
chrA1	8891547	G	A	PASS	intron_variant	MODIFIER	MTUS2	101088805	transcript	XM_003980274.5	protein_coding	2	c.122-2028G>A		-1	-1	-1	-1	-1	-1	0
chrA1	8891557	C	G	PASS	intron_variant	MODIFIER	MTUS2	101088805	transcript	XM_023250373.1	protein_coding	9	c.3188-2018C>G		-1	-1	-1	-1	-1	-1	0
chrA1	8891557	C	G	PASS	intron_variant	MODIFIER	MTUS2	101088805	transcript	XM_023250374.1	protein_coding	9	c.3185-2018C>G		-1	-1	-1	-1	-1	-1	0
chrA1	8891557	C	G	PASS	intron_variant	MODIFIER	MTUS2	101088805	transcript	XM_003980274.5	protein_coding	2	c.122-2018C>G		-1	-1	-1	-1	-1	-1	0
chrA1	8892004	T	C	PASS	intron_variant	MODIFIER	MTUS2	101088805	transcript	XM_023250373.1	protein_coding	9	c.3188-1571T>C		-1	-1	-1	-1	-1	-1	0
chrA1	8892004	T	C	PASS	intron_variant	MODIFIER	MTUS2	101088805	transcript	XM_023250374.1	protein_coding	9	c.3185-1571T>C		-1	-1	-1	-1	-1	-1	0
chrA1	8892004	T	C	PASS	intron_variant	MODIFIER	MTUS2	101088805	transcript	XM_003980274.5	protein_coding	2	c.122-1571T>C		-1	-1	-1	-1	-1	-1	0
chrA1	8892192	C	G	PASS	intron_variant	MODIFIER	MTUS2	101088805	transcript	XM_023250373.1	protein_coding	9	c.3188-1383C>G		-1	-1	-1	-1	-1	-1	0
chrA1	8892192	C	G	PASS	intron_variant	MODIFIER	MTUS2	101088805	transcript	XM_023250374.1	protein_coding	9	c.3185-1383C>G		-1	-1	-1	-1	-1	-1	0
chrA1	8892192	C	G	PASS	intron_variant	MODIFIER	MTUS2	101088805	transcript	XM_003980274.5	protein_coding	2	c.122-1383C>G		-1	-1	-1	-1	-1	-1	0
chrA1	8893099	C	T	PASS	intron_variant	MODIFIER	MTUS2	101088805	transcript	XM_023250373.1	protein_coding	9	c.3188-476C>T		-1	-1	-1	-1	-1	-1	0
chrA1	8893099	C	T	PASS	intron_variant	MODIFIER	MTUS2	101088805	transcript	XM_023250374.1	protein_coding	9	c.3185-476C>T		-1	-1	-1	-1	-1	-1	0
chrA1	8893099	C	T	PASS	intron_variant	MODIFIER	MTUS2	101088805	transcript	XM_003980274.5	protein_coding	2	c.122-476C>T		-1	-1	-1	-1	-1	-1	0
chrA1	8893386	G	C	PASS	intron_variant	MODIFIER	MTUS2	101088805	transcript	XM_023250373.1	protein_coding	9	c.3188-189G>C		-1	-1	-1	-1	-1	-1	0
chrA1	8893386	G	C	PASS	intron_variant	MODIFIER	MTUS2	101088805	transcript	XM_023250374.1	protein_coding	9	c.3185-189G>C		-1	-1	-1	-1	-1	-1	0
chrA1	8893386	G	C	PASS	intron_variant	MODIFIER	MTUS2	101088805	transcript	XM_003980274.5	protein_coding	2	c.122-189G>C		-1	-1	-1	-1	-1	-1	0
chrA1	8893415	A	G	PASS	intron_variant	MODIFIER	MTUS2	101088805	transcript	XM_023250373.1	protein_coding	9	c.3188-160A>G		-1	-1	-1	-1	-1	-1	0
chrA1	8893415	A	G	PASS	intron_variant	MODIFIER	MTUS2	101088805	transcript	XM_023250374.1	protein_coding	9	c.3185-160A>G		-1	-1	-1	-1	-1	-1	0
chrA1	8893415	A	G	PASS	intron_variant	MODIFIER	MTUS2	101088805	transcript	XM_003980274.5	protein_coding	2	c.122-160A>G		-1	-1	-1	-1	-1	-1	0
chrA1	8894407	G	A	PASS	intron_variant	MODIFIER	MTUS2	101088805	transcript	XM_023250373.1	protein_coding	10	c.3402+618G>A		-1	-1	-1	-1	-1	-1	0
chrA1	8894407	G	A	PASS	intron_variant	MODIFIER	MTUS2	101088805	transcript	XM_023250374.1	protein_coding	10	c.3399+618G>A		-1	-1	-1	-1	-1	-1	0
chrA1	8894407	G	A	PASS	intron_variant	MODIFIER	MTUS2	101088805	transcript	XM_003980274.5	protein_coding	3	c.336+618G>A		-1	-1	-1	-1	-1	-1	0
chrA1	8898774	G	A	PASS	intron_variant	MODIFIER	MTUS2	101088805	transcript	XM_023250373.1	protein_coding	10	c.3403-2047G>A		-1	-1	-1	-1	-1	-1	0
chrA1	8898774	G	A	PASS	intron_variant	MODIFIER	MTUS2	101088805	transcript	XM_023250374.1	protein_coding	10	c.3400-2047G>A		-1	-1	-1	-1	-1	-1	0
chrA1	8898774	G	A	PASS	intron_variant	MODIFIER	MTUS2	101088805	transcript	XM_003980274.5	protein_coding	3	c.337-2047G>A		-1	-1	-1	-1	-1	-1	0
chrA1	8899235	C	T	PASS	intron_variant	MODIFIER	MTUS2	101088805	transcript	XM_023250373.1	protein_coding	10	c.3403-1586C>T		-1	-1	-1	-1	-1	-1	0
chrA1	8899235	C	T	PASS	intron_variant	MODIFIER	MTUS2	101088805	transcript	XM_023250374.1	protein_coding	10	c.3400-1586C>T		-1	-1	-1	-1	-1	-1	0
chrA1	8899235	C	T	PASS	intron_variant	MODIFIER	MTUS2	101088805	transcript	XM_003980274.5	protein_coding	3	c.337-1586C>T		-1	-1	-1	-1	-1	-1	0
chrA1	8902728	A	G	PASS	intron_variant	MODIFIER	MTUS2	101088805	transcript	XM_023250373.1	protein_coding	11	c.3509-537A>G		-1	-1	-1	-1	-1	-1	0
chrA1	8902728	A	G	PASS	intron_variant	MODIFIER	MTUS2	101088805	transcript	XM_023250374.1	protein_coding	11	c.3506-537A>G		-1	-1	-1	-1	-1	-1	0
chrA1	8902728	A	G	PASS	intron_variant	MODIFIER	MTUS2	101088805	transcript	XM_003980274.5	protein_coding	4	c.443-537A>G		-1	-1	-1	-1	-1	-1	0
chrA1	8904218	T	C	PASS	intron_variant	MODIFIER	MTUS2	101088805	transcript	XM_023250373.1	protein_coding	12	c.3582+880T>C		-1	-1	-1	-1	-1	-1	0
chrA1	8904218	T	C	PASS	intron_variant	MODIFIER	MTUS2	101088805	transcript	XM_023250374.1	protein_coding	12	c.3579+880T>C		-1	-1	-1	-1	-1	-1	0
chrA1	8904218	T	C	PASS	intron_variant	MODIFIER	MTUS2	101088805	transcript	XM_003980274.5	protein_coding	5	c.516+880T>C		-1	-1	-1	-1	-1	-1	0
chrA1	8904247	T	C	PASS	intron_variant	MODIFIER	MTUS2	101088805	transcript	XM_023250373.1	protein_coding	12	c.3582+909T>C		-1	-1	-1	-1	-1	-1	0
chrA1	8904247	T	C	PASS	intron_variant	MODIFIER	MTUS2	101088805	transcript	XM_023250374.1	protein_coding	12	c.3579+909T>C		-1	-1	-1	-1	-1	-1	0
chrA1	8904247	T	C	PASS	intron_variant	MODIFIER	MTUS2	101088805	transcript	XM_003980274.5	protein_coding	5	c.516+909T>C		-1	-1	-1	-1	-1	-1	0
chrA1	8904421	C	G	PASS	intron_variant	MODIFIER	MTUS2	101088805	transcript	XM_023250373.1	protein_coding	12	c.3582+1083C>G		-1	-1	-1	-1	-1	-1	0
chrA1	8904421	C	G	PASS	intron_variant	MODIFIER	MTUS2	101088805	transcript	XM_023250374.1	protein_coding	12	c.3579+1083C>G		-1	-1	-1	-1	-1	-1	0
chrA1	8904421	C	G	PASS	intron_variant	MODIFIER	MTUS2	101088805	transcript	XM_003980274.5	protein_coding	5	c.516+1083C>G		-1	-1	-1	-1	-1	-1	0
chrA1	8905810	C	T	PASS	intron_variant	MODIFIER	MTUS2	101088805	transcript	XM_023250373.1	protein_coding	12	c.3583-1535C>T		-1	-1	-1	-1	-1	-1	0
chrA1	8905810	C	T	PASS	intron_variant	MODIFIER	MTUS2	101088805	transcript	XM_023250374.1	protein_coding	12	c.3580-1535C>T		-1	-1	-1	-1	-1	-1	0
chrA1	8905810	C	T	PASS	intron_variant	MODIFIER	MTUS2	101088805	transcript	XM_003980274.5	protein_coding	5	c.517-1535C>T		-1	-1	-1	-1	-1	-1	0
chrA1	8906237	G	A	PASS	intron_variant	MODIFIER	MTUS2	101088805	transcript	XM_023250373.1	protein_coding	12	c.3583-1108G>A		-1	-1	-1	-1	-1	-1	0
chrA1	8906237	G	A	PASS	intron_variant	MODIFIER	MTUS2	101088805	transcript	XM_023250374.1	protein_coding	12	c.3580-1108G>A		-1	-1	-1	-1	-1	-1	0
chrA1	8906237	G	A	PASS	intron_variant	MODIFIER	MTUS2	101088805	transcript	XM_003980274.5	protein_coding	5	c.517-1108G>A		-1	-1	-1	-1	-1	-1	0
chrA1	8906635	G	A	PASS	intron_variant	MODIFIER	MTUS2	101088805	transcript	XM_023250373.1	protein_coding	12	c.3583-710G>A		-1	-1	-1	-1	-1	-1	0
chrA1	8906635	G	A	PASS	intron_variant	MODIFIER	MTUS2	101088805	transcript	XM_023250374.1	protein_coding	12	c.3580-710G>A		-1	-1	-1	-1	-1	-1	0
chrA1	8906635	G	A	PASS	intron_variant	MODIFIER	MTUS2	101088805	transcript	XM_003980274.5	protein_coding	5	c.517-710G>A		-1	-1	-1	-1	-1	-1	0
chrA1	8908176	G	A	PASS	intron_variant	MODIFIER	MTUS2	101088805	transcript	XM_023250373.1	protein_coding	13	c.3682-366G>A		-1	-1	-1	-1	-1	-1	0
chrA1	8908176	G	A	PASS	intron_variant	MODIFIER	MTUS2	101088805	transcript	XM_023250374.1	protein_coding	13	c.3679-366G>A		-1	-1	-1	-1	-1	-1	0
chrA1	8908176	G	A	PASS	intron_variant	MODIFIER	MTUS2	101088805	transcript	XM_003980274.5	protein_coding	6	c.616-366G>A		-1	-1	-1	-1	-1	-1	0
chrA1	8910769	C	T	PASS	intron_variant	MODIFIER	MTUS2	101088805	transcript	XM_023250373.1	protein_coding	14	c.3802-411C>T		-1	-1	-1	-1	-1	-1	0
chrA1	8910769	C	T	PASS	intron_variant	MODIFIER	MTUS2	101088805	transcript	XM_023250374.1	protein_coding	14	c.3799-411C>T		-1	-1	-1	-1	-1	-1	0
chrA1	8910769	C	T	PASS	intron_variant	MODIFIER	MTUS2	101088805	transcript	XM_003980274.5	protein_coding	7	c.736-411C>T		-1	-1	-1	-1	-1	-1	0
chrA1	8910835	C	T	PASS	intron_variant	MODIFIER	MTUS2	101088805	transcript	XM_023250373.1	protein_coding	14	c.3802-345C>T		-1	-1	-1	-1	-1	-1	0
chrA1	8910835	C	T	PASS	intron_variant	MODIFIER	MTUS2	101088805	transcript	XM_023250374.1	protein_coding	14	c.3799-345C>T		-1	-1	-1	-1	-1	-1	0
chrA1	8910835	C	T	PASS	intron_variant	MODIFIER	MTUS2	101088805	transcript	XM_003980274.5	protein_coding	7	c.736-345C>T		-1	-1	-1	-1	-1	-1	0
chrA1	8916452	C	T	PASS	downstream_gene_variant	MODIFIER	MTUS2	101088805	transcript	XM_023250373.1	protein_coding	-1	c.*1082C>T		-1	-1	-1	-1	-1	-1	492
chrA1	8916452	C	T	PASS	downstream_gene_variant	MODIFIER	MTUS2	101088805	transcript	XM_023250374.1	protein_coding	-1	c.*1082C>T		-1	-1	-1	-1	-1	-1	492
chrA1	8916452	C	T	PASS	downstream_gene_variant	MODIFIER	MTUS2	101088805	transcript	XM_003980274.5	protein_coding	-1	c.*1082C>T		-1	-1	-1	-1	-1	-1	503
chrA1	8916452	C	T	PASS	downstream_gene_variant	MODIFIER	SLC7A1	101089066	transcript	XM_023250398.1	protein_coding	-1	c.*9908G>A		-1	-1	-1	-1	-1	-1	4962
chrA1	8916452	C	T	PASS	intergenic_region	MODIFIER	MTUS2-SLC7A1	101088805-101089066	intergenic_region	101088805-101089066		-1	n.8916452C>T		-1	-1	-1	-1	-1	-1	0
chrA1	8916858	C	T	PASS	downstream_gene_variant	MODIFIER	MTUS2	101088805	transcript	XM_023250373.1	protein_coding	-1	c.*1488C>T		-1	-1	-1	-1	-1	-1	898
chrA1	8916858	C	T	PASS	downstream_gene_variant	MODIFIER	MTUS2	101088805	transcript	XM_023250374.1	protein_coding	-1	c.*1488C>T		-1	-1	-1	-1	-1	-1	898
chrA1	8916858	C	T	PASS	downstream_gene_variant	MODIFIER	MTUS2	101088805	transcript	XM_003980274.5	protein_coding	-1	c.*1488C>T		-1	-1	-1	-1	-1	-1	909
chrA1	8916858	C	T	PASS	downstream_gene_variant	MODIFIER	SLC7A1	101089066	transcript	XM_023250398.1	protein_coding	-1	c.*9502G>A		-1	-1	-1	-1	-1	-1	4556
chrA1	8916858	C	T	PASS	intergenic_region	MODIFIER	MTUS2-SLC7A1	101088805-101089066	intergenic_region	101088805-101089066		-1	n.8916858C>T		-1	-1	-1	-1	-1	-1	0
chrA1	8917005	C	T	PASS	downstream_gene_variant	MODIFIER	MTUS2	101088805	transcript	XM_023250373.1	protein_coding	-1	c.*1635C>T		-1	-1	-1	-1	-1	-1	1045
chrA1	8917005	C	T	PASS	downstream_gene_variant	MODIFIER	MTUS2	101088805	transcript	XM_023250374.1	protein_coding	-1	c.*1635C>T		-1	-1	-1	-1	-1	-1	1045
chrA1	8917005	C	T	PASS	downstream_gene_variant	MODIFIER	MTUS2	101088805	transcript	XM_003980274.5	protein_coding	-1	c.*1635C>T		-1	-1	-1	-1	-1	-1	1056
chrA1	8917005	C	T	PASS	downstream_gene_variant	MODIFIER	SLC7A1	101089066	transcript	XM_023250398.1	protein_coding	-1	c.*9355G>A		-1	-1	-1	-1	-1	-1	4409
chrA1	8917005	C	T	PASS	intergenic_region	MODIFIER	MTUS2-SLC7A1	101088805-101089066	intergenic_region	101088805-101089066		-1	n.8917005C>T		-1	-1	-1	-1	-1	-1	0
chrA1	8917029	G	GGGT	PASS	downstream_gene_variant	MODIFIER	MTUS2	101088805	transcript	XM_023250373.1	protein_coding	-1	c.*1659_*1660insGGT		-1	-1	-1	-1	-1	-1	1070
chrA1	8917029	G	GGGT	PASS	downstream_gene_variant	MODIFIER	MTUS2	101088805	transcript	XM_023250374.1	protein_coding	-1	c.*1659_*1660insGGT		-1	-1	-1	-1	-1	-1	1070
chrA1	8917029	G	GGGT	PASS	downstream_gene_variant	MODIFIER	MTUS2	101088805	transcript	XM_003980274.5	protein_coding	-1	c.*1659_*1660insGGT		-1	-1	-1	-1	-1	-1	1081
chrA1	8917029	G	GGGT	PASS	downstream_gene_variant	MODIFIER	SLC7A1	101089066	transcript	XM_023250398.1	protein_coding	-1	c.*9330_*9331insACC		-1	-1	-1	-1	-1	-1	4384
chrA1	8917029	G	GGGT	PASS	intergenic_region	MODIFIER	MTUS2-SLC7A1	101088805-101089066	intergenic_region	101088805-101089066		-1	n.8917029_8917030insGGT		-1	-1	-1	-1	-1	-1	0
chrA1	8917113	C	T	PASS	downstream_gene_variant	MODIFIER	MTUS2	101088805	transcript	XM_023250373.1	protein_coding	-1	c.*1743C>T		-1	-1	-1	-1	-1	-1	1153
chrA1	8917113	C	T	PASS	downstream_gene_variant	MODIFIER	MTUS2	101088805	transcript	XM_023250374.1	protein_coding	-1	c.*1743C>T		-1	-1	-1	-1	-1	-1	1153
chrA1	8917113	C	T	PASS	downstream_gene_variant	MODIFIER	MTUS2	101088805	transcript	XM_003980274.5	protein_coding	-1	c.*1743C>T		-1	-1	-1	-1	-1	-1	1164
chrA1	8917113	C	T	PASS	downstream_gene_variant	MODIFIER	SLC7A1	101089066	transcript	XM_023250398.1	protein_coding	-1	c.*9247G>A		-1	-1	-1	-1	-1	-1	4301
chrA1	8917113	C	T	PASS	intergenic_region	MODIFIER	MTUS2-SLC7A1	101088805-101089066	intergenic_region	101088805-101089066		-1	n.8917113C>T		-1	-1	-1	-1	-1	-1	0
chrA1	8917435	C	T	PASS	downstream_gene_variant	MODIFIER	MTUS2	101088805	transcript	XM_023250373.1	protein_coding	-1	c.*2065C>T		-1	-1	-1	-1	-1	-1	1475
chrA1	8917435	C	T	PASS	downstream_gene_variant	MODIFIER	MTUS2	101088805	transcript	XM_023250374.1	protein_coding	-1	c.*2065C>T		-1	-1	-1	-1	-1	-1	1475
chrA1	8917435	C	T	PASS	downstream_gene_variant	MODIFIER	MTUS2	101088805	transcript	XM_003980274.5	protein_coding	-1	c.*2065C>T		-1	-1	-1	-1	-1	-1	1486
chrA1	8917435	C	T	PASS	downstream_gene_variant	MODIFIER	SLC7A1	101089066	transcript	XM_023250398.1	protein_coding	-1	c.*8925G>A		-1	-1	-1	-1	-1	-1	3979
chrA1	8917435	C	T	PASS	intergenic_region	MODIFIER	MTUS2-SLC7A1	101088805-101089066	intergenic_region	101088805-101089066		-1	n.8917435C>T		-1	-1	-1	-1	-1	-1	0
chrA1	8917918	G	A	PASS	downstream_gene_variant	MODIFIER	MTUS2	101088805	transcript	XM_023250373.1	protein_coding	-1	c.*2548G>A		-1	-1	-1	-1	-1	-1	1958
chrA1	8917918	G	A	PASS	downstream_gene_variant	MODIFIER	MTUS2	101088805	transcript	XM_023250374.1	protein_coding	-1	c.*2548G>A		-1	-1	-1	-1	-1	-1	1958
chrA1	8917918	G	A	PASS	downstream_gene_variant	MODIFIER	MTUS2	101088805	transcript	XM_003980274.5	protein_coding	-1	c.*2548G>A		-1	-1	-1	-1	-1	-1	1969
chrA1	8917918	G	A	PASS	downstream_gene_variant	MODIFIER	SLC7A1	101089066	transcript	XM_023250398.1	protein_coding	-1	c.*8442C>T		-1	-1	-1	-1	-1	-1	3496
chrA1	8917918	G	A	PASS	intergenic_region	MODIFIER	MTUS2-SLC7A1	101088805-101089066	intergenic_region	101088805-101089066		-1	n.8917918G>A		-1	-1	-1	-1	-1	-1	0
chrA1	8918752	G	A	PASS	downstream_gene_variant	MODIFIER	MTUS2	101088805	transcript	XM_023250373.1	protein_coding	-1	c.*3382G>A		-1	-1	-1	-1	-1	-1	2792
chrA1	8918752	G	A	PASS	downstream_gene_variant	MODIFIER	MTUS2	101088805	transcript	XM_023250374.1	protein_coding	-1	c.*3382G>A		-1	-1	-1	-1	-1	-1	2792
chrA1	8918752	G	A	PASS	downstream_gene_variant	MODIFIER	MTUS2	101088805	transcript	XM_003980274.5	protein_coding	-1	c.*3382G>A		-1	-1	-1	-1	-1	-1	2803
chrA1	8918752	G	A	PASS	downstream_gene_variant	MODIFIER	SLC7A1	101089066	transcript	XM_023250398.1	protein_coding	-1	c.*7608C>T		-1	-1	-1	-1	-1	-1	2662
chrA1	8918752	G	A	PASS	intergenic_region	MODIFIER	MTUS2-SLC7A1	101088805-101089066	intergenic_region	101088805-101089066		-1	n.8918752G>A		-1	-1	-1	-1	-1	-1	0
chrA1	8918765	A	G	PASS	downstream_gene_variant	MODIFIER	MTUS2	101088805	transcript	XM_023250373.1	protein_coding	-1	c.*3395A>G		-1	-1	-1	-1	-1	-1	2805
chrA1	8918765	A	G	PASS	downstream_gene_variant	MODIFIER	MTUS2	101088805	transcript	XM_023250374.1	protein_coding	-1	c.*3395A>G		-1	-1	-1	-1	-1	-1	2805
chrA1	8918765	A	G	PASS	downstream_gene_variant	MODIFIER	MTUS2	101088805	transcript	XM_003980274.5	protein_coding	-1	c.*3395A>G		-1	-1	-1	-1	-1	-1	2816
chrA1	8918765	A	G	PASS	downstream_gene_variant	MODIFIER	SLC7A1	101089066	transcript	XM_023250398.1	protein_coding	-1	c.*7595T>C		-1	-1	-1	-1	-1	-1	2649
chrA1	8918765	A	G	PASS	intergenic_region	MODIFIER	MTUS2-SLC7A1	101088805-101089066	intergenic_region	101088805-101089066		-1	n.8918765A>G		-1	-1	-1	-1	-1	-1	0
chrA1	8922952	G	A	PASS	3_prime_UTR_variant	MODIFIER	SLC7A1	101089066	transcript	XM_023250398.1	protein_coding	13	c.*3408C>T		-1	-1	-1	-1	-1	-1	3408
chrA1	8922952	G	A	PASS	downstream_gene_variant	MODIFIER	SLC7A1	101089066	transcript	XM_003980275.5	protein_coding	-1	c.*3408C>T		-1	-1	-1	-1	-1	-1	3397
chrA1	8927680	T	C	PASS	intron_variant	MODIFIER	SLC7A1	101089066	transcript	XM_003980275.5	protein_coding	12	c.1786+294A>G		-1	-1	-1	-1	-1	-1	0
chrA1	8927680	T	C	PASS	intron_variant	MODIFIER	SLC7A1	101089066	transcript	XM_023250398.1	protein_coding	12	c.1786+294A>G		-1	-1	-1	-1	-1	-1	0
chrA1	8931904	C	G	PASS	intron_variant	MODIFIER	SLC7A1	101089066	transcript	XM_003980275.5	protein_coding	8	c.1190-703G>C		-1	-1	-1	-1	-1	-1	0
chrA1	8931904	C	G	PASS	intron_variant	MODIFIER	SLC7A1	101089066	transcript	XM_023250398.1	protein_coding	8	c.1190-703G>C		-1	-1	-1	-1	-1	-1	0
chrA1	8932638	G	A	PASS	intron_variant	MODIFIER	SLC7A1	101089066	transcript	XM_003980275.5	protein_coding	8	c.1189+1113C>T		-1	-1	-1	-1	-1	-1	0
chrA1	8932638	G	A	PASS	intron_variant	MODIFIER	SLC7A1	101089066	transcript	XM_023250398.1	protein_coding	8	c.1189+1113C>T		-1	-1	-1	-1	-1	-1	0
chrA1	8934076	A	G	PASS	intron_variant	MODIFIER	SLC7A1	101089066	transcript	XM_003980275.5	protein_coding	7	c.1050-186T>C		-1	-1	-1	-1	-1	-1	0
chrA1	8934076	A	G	PASS	intron_variant	MODIFIER	SLC7A1	101089066	transcript	XM_023250398.1	protein_coding	7	c.1050-186T>C		-1	-1	-1	-1	-1	-1	0
chrA1	8935549	C	T	PASS	intron_variant	MODIFIER	SLC7A1	101089066	transcript	XM_003980275.5	protein_coding	6	c.826+16G>A		-1	-1	-1	-1	-1	-1	0
chrA1	8935549	C	T	PASS	intron_variant	MODIFIER	SLC7A1	101089066	transcript	XM_023250398.1	protein_coding	6	c.826+16G>A		-1	-1	-1	-1	-1	-1	0
chrA1	8936183	C	T	PASS	intron_variant	MODIFIER	SLC7A1	101089066	transcript	XM_003980275.5	protein_coding	5	c.705-497G>A		-1	-1	-1	-1	-1	-1	0
chrA1	8936183	C	T	PASS	intron_variant	MODIFIER	SLC7A1	101089066	transcript	XM_023250398.1	protein_coding	5	c.705-497G>A		-1	-1	-1	-1	-1	-1	0
chrA1	8936256	C	T	PASS	intron_variant	MODIFIER	SLC7A1	101089066	transcript	XM_003980275.5	protein_coding	5	c.705-570G>A		-1	-1	-1	-1	-1	-1	0
chrA1	8936256	C	T	PASS	intron_variant	MODIFIER	SLC7A1	101089066	transcript	XM_023250398.1	protein_coding	5	c.705-570G>A		-1	-1	-1	-1	-1	-1	0
chrA1	8937709	G	A	PASS	intron_variant	MODIFIER	SLC7A1	101089066	transcript	XM_003980275.5	protein_coding	5	c.705-2023C>T		-1	-1	-1	-1	-1	-1	0
chrA1	8937709	G	A	PASS	intron_variant	MODIFIER	SLC7A1	101089066	transcript	XM_023250398.1	protein_coding	5	c.705-2023C>T		-1	-1	-1	-1	-1	-1	0
chrA1	8937722	A	T	PASS	intron_variant	MODIFIER	SLC7A1	101089066	transcript	XM_003980275.5	protein_coding	5	c.705-2036T>A		-1	-1	-1	-1	-1	-1	0
chrA1	8937722	A	T	PASS	intron_variant	MODIFIER	SLC7A1	101089066	transcript	XM_023250398.1	protein_coding	5	c.705-2036T>A		-1	-1	-1	-1	-1	-1	0
chrA1	8937799	C	T	PASS	intron_variant	MODIFIER	SLC7A1	101089066	transcript	XM_003980275.5	protein_coding	5	c.705-2113G>A		-1	-1	-1	-1	-1	-1	0
chrA1	8937799	C	T	PASS	intron_variant	MODIFIER	SLC7A1	101089066	transcript	XM_023250398.1	protein_coding	5	c.705-2113G>A		-1	-1	-1	-1	-1	-1	0
chrA1	8937833	G	A	PASS	intron_variant	MODIFIER	SLC7A1	101089066	transcript	XM_003980275.5	protein_coding	5	c.705-2147C>T		-1	-1	-1	-1	-1	-1	0
chrA1	8937833	G	A	PASS	intron_variant	MODIFIER	SLC7A1	101089066	transcript	XM_023250398.1	protein_coding	5	c.705-2147C>T		-1	-1	-1	-1	-1	-1	0
chrA1	8937975	G	A	PASS	intron_variant	MODIFIER	SLC7A1	101089066	transcript	XM_003980275.5	protein_coding	5	c.705-2289C>T		-1	-1	-1	-1	-1	-1	0
chrA1	8937975	G	A	PASS	intron_variant	MODIFIER	SLC7A1	101089066	transcript	XM_023250398.1	protein_coding	5	c.705-2289C>T		-1	-1	-1	-1	-1	-1	0
chrA1	8938377	C	T	PASS	intron_variant	MODIFIER	SLC7A1	101089066	transcript	XM_003980275.5	protein_coding	5	c.705-2691G>A		-1	-1	-1	-1	-1	-1	0
chrA1	8938377	C	T	PASS	intron_variant	MODIFIER	SLC7A1	101089066	transcript	XM_023250398.1	protein_coding	5	c.705-2691G>A		-1	-1	-1	-1	-1	-1	0
chrA1	8938509	G	A	PASS	intron_variant	MODIFIER	SLC7A1	101089066	transcript	XM_003980275.5	protein_coding	5	c.705-2823C>T		-1	-1	-1	-1	-1	-1	0
chrA1	8938509	G	A	PASS	intron_variant	MODIFIER	SLC7A1	101089066	transcript	XM_023250398.1	protein_coding	5	c.705-2823C>T		-1	-1	-1	-1	-1	-1	0
chrA1	8938578	A	C	PASS	intron_variant	MODIFIER	SLC7A1	101089066	transcript	XM_003980275.5	protein_coding	5	c.704+2888T>G		-1	-1	-1	-1	-1	-1	0
chrA1	8938578	A	C	PASS	intron_variant	MODIFIER	SLC7A1	101089066	transcript	XM_023250398.1	protein_coding	5	c.704+2888T>G		-1	-1	-1	-1	-1	-1	0
chrA1	8938597	C	T	PASS	intron_variant	MODIFIER	SLC7A1	101089066	transcript	XM_003980275.5	protein_coding	5	c.704+2869G>A		-1	-1	-1	-1	-1	-1	0
chrA1	8938597	C	T	PASS	intron_variant	MODIFIER	SLC7A1	101089066	transcript	XM_023250398.1	protein_coding	5	c.704+2869G>A		-1	-1	-1	-1	-1	-1	0
chrA1	8939144	A	G	PASS	intron_variant	MODIFIER	SLC7A1	101089066	transcript	XM_003980275.5	protein_coding	5	c.704+2322T>C		-1	-1	-1	-1	-1	-1	0
chrA1	8939144	A	G	PASS	intron_variant	MODIFIER	SLC7A1	101089066	transcript	XM_023250398.1	protein_coding	5	c.704+2322T>C		-1	-1	-1	-1	-1	-1	0
chrA1	8940643	G	A	PASS	intron_variant	MODIFIER	SLC7A1	101089066	transcript	XM_003980275.5	protein_coding	5	c.704+823C>T		-1	-1	-1	-1	-1	-1	0
chrA1	8940643	G	A	PASS	intron_variant	MODIFIER	SLC7A1	101089066	transcript	XM_023250398.1	protein_coding	5	c.704+823C>T		-1	-1	-1	-1	-1	-1	0
chrA1	8941288	TCAAA	T	PASS	intron_variant	MODIFIER	SLC7A1	101089066	transcript	XM_003980275.5	protein_coding	5	c.704+174_704+177delTTTG		-1	-1	-1	-1	-1	-1	0
chrA1	8941288	TCAAA	T	PASS	intron_variant	MODIFIER	SLC7A1	101089066	transcript	XM_023250398.1	protein_coding	5	c.704+174_704+177delTTTG		-1	-1	-1	-1	-1	-1	0
chrA1	8941373	T	C	PASS	intron_variant	MODIFIER	SLC7A1	101089066	transcript	XM_003980275.5	protein_coding	5	c.704+93A>G		-1	-1	-1	-1	-1	-1	0
chrA1	8941373	T	C	PASS	intron_variant	MODIFIER	SLC7A1	101089066	transcript	XM_023250398.1	protein_coding	5	c.704+93A>G		-1	-1	-1	-1	-1	-1	0
chrA1	8942125	A	G	PASS	intron_variant	MODIFIER	SLC7A1	101089066	transcript	XM_003980275.5	protein_coding	4	c.530-485T>C		-1	-1	-1	-1	-1	-1	0
chrA1	8942125	A	G	PASS	intron_variant	MODIFIER	SLC7A1	101089066	transcript	XM_023250398.1	protein_coding	4	c.530-485T>C		-1	-1	-1	-1	-1	-1	0
chrA1	8942328	C	T	PASS	intron_variant	MODIFIER	SLC7A1	101089066	transcript	XM_003980275.5	protein_coding	4	c.530-688G>A		-1	-1	-1	-1	-1	-1	0
chrA1	8942328	C	T	PASS	intron_variant	MODIFIER	SLC7A1	101089066	transcript	XM_023250398.1	protein_coding	4	c.530-688G>A		-1	-1	-1	-1	-1	-1	0
chrA1	8945120	C	T	PASS	intron_variant	MODIFIER	SLC7A1	101089066	transcript	XM_003980275.5	protein_coding	3	c.371-1262G>A		-1	-1	-1	-1	-1	-1	0
chrA1	8945120	C	T	PASS	intron_variant	MODIFIER	SLC7A1	101089066	transcript	XM_023250398.1	protein_coding	3	c.371-1262G>A		-1	-1	-1	-1	-1	-1	0
chrA1	8945180	G	A	PASS	intron_variant	MODIFIER	SLC7A1	101089066	transcript	XM_003980275.5	protein_coding	3	c.371-1322C>T		-1	-1	-1	-1	-1	-1	0
chrA1	8945180	G	A	PASS	intron_variant	MODIFIER	SLC7A1	101089066	transcript	XM_023250398.1	protein_coding	3	c.371-1322C>T		-1	-1	-1	-1	-1	-1	0
chrA1	8948662	A	C	PASS	intron_variant	MODIFIER	SLC7A1	101089066	transcript	XM_003980275.5	protein_coding	2	c.-14-913T>G		-1	-1	-1	-1	-1	-1	0
chrA1	8948662	A	C	PASS	intron_variant	MODIFIER	SLC7A1	101089066	transcript	XM_023250398.1	protein_coding	2	c.-14-913T>G		-1	-1	-1	-1	-1	-1	0
chrA1	8949790	C	T	PASS	intron_variant	MODIFIER	SLC7A1	101089066	transcript	XM_003980275.5	protein_coding	2	c.-14-2041G>A		-1	-1	-1	-1	-1	-1	0
chrA1	8949790	C	T	PASS	intron_variant	MODIFIER	SLC7A1	101089066	transcript	XM_023250398.1	protein_coding	2	c.-14-2041G>A		-1	-1	-1	-1	-1	-1	0
chrA1	8950640	C	G	PASS	intron_variant	MODIFIER	SLC7A1	101089066	transcript	XM_003980275.5	protein_coding	2	c.-14-2891G>C		-1	-1	-1	-1	-1	-1	0
chrA1	8950640	C	G	PASS	intron_variant	MODIFIER	SLC7A1	101089066	transcript	XM_023250398.1	protein_coding	2	c.-14-2891G>C		-1	-1	-1	-1	-1	-1	0
chrA1	8951253	G	A	PASS	intron_variant	MODIFIER	SLC7A1	101089066	transcript	XM_003980275.5	protein_coding	2	c.-14-3504C>T		-1	-1	-1	-1	-1	-1	0
chrA1	8951253	G	A	PASS	intron_variant	MODIFIER	SLC7A1	101089066	transcript	XM_023250398.1	protein_coding	2	c.-14-3504C>T		-1	-1	-1	-1	-1	-1	0
chrA1	8952752	T	TTAAAA	PASS	intron_variant	MODIFIER	SLC7A1	101089066	transcript	XM_003980275.5	protein_coding	2	c.-14-5004_-14-5003insTTTTA		-1	-1	-1	-1	-1	-1	0
chrA1	8952752	T	TTAAAA	PASS	intron_variant	MODIFIER	SLC7A1	101089066	transcript	XM_023250398.1	protein_coding	2	c.-14-5004_-14-5003insTTTTA		-1	-1	-1	-1	-1	-1	0
chrA1	8952893	G	A	PASS	intron_variant	MODIFIER	SLC7A1	101089066	transcript	XM_003980275.5	protein_coding	2	c.-14-5144C>T		-1	-1	-1	-1	-1	-1	0
chrA1	8952893	G	A	PASS	intron_variant	MODIFIER	SLC7A1	101089066	transcript	XM_023250398.1	protein_coding	2	c.-14-5144C>T		-1	-1	-1	-1	-1	-1	0
chrA1	8952915	C	G	PASS	intron_variant	MODIFIER	SLC7A1	101089066	transcript	XM_003980275.5	protein_coding	2	c.-14-5166G>C		-1	-1	-1	-1	-1	-1	0
chrA1	8952915	C	G	PASS	intron_variant	MODIFIER	SLC7A1	101089066	transcript	XM_023250398.1	protein_coding	2	c.-14-5166G>C		-1	-1	-1	-1	-1	-1	0
chrA1	8953214	C	T	PASS	intron_variant	MODIFIER	SLC7A1	101089066	transcript	XM_003980275.5	protein_coding	2	c.-14-5465G>A		-1	-1	-1	-1	-1	-1	0
chrA1	8953214	C	T	PASS	intron_variant	MODIFIER	SLC7A1	101089066	transcript	XM_023250398.1	protein_coding	2	c.-14-5465G>A		-1	-1	-1	-1	-1	-1	0
chrA1	8955388	G	A	PASS	intron_variant	MODIFIER	SLC7A1	101089066	transcript	XM_003980275.5	protein_coding	2	c.-14-7639C>T		-1	-1	-1	-1	-1	-1	0
chrA1	8955388	G	A	PASS	intron_variant	MODIFIER	SLC7A1	101089066	transcript	XM_023250398.1	protein_coding	2	c.-14-7639C>T		-1	-1	-1	-1	-1	-1	0
chrA1	8957353	A	G	PASS	intron_variant	MODIFIER	SLC7A1	101089066	transcript	XM_003980275.5	protein_coding	2	c.-15+5914T>C		-1	-1	-1	-1	-1	-1	0
chrA1	8957353	A	G	PASS	intron_variant	MODIFIER	SLC7A1	101089066	transcript	XM_023250398.1	protein_coding	2	c.-15+5914T>C		-1	-1	-1	-1	-1	-1	0
chrA1	8957431	A	G	PASS	intron_variant	MODIFIER	SLC7A1	101089066	transcript	XM_003980275.5	protein_coding	2	c.-15+5836T>C		-1	-1	-1	-1	-1	-1	0
chrA1	8957431	A	G	PASS	intron_variant	MODIFIER	SLC7A1	101089066	transcript	XM_023250398.1	protein_coding	2	c.-15+5836T>C		-1	-1	-1	-1	-1	-1	0
chrA1	8959501	G	A	PASS	intron_variant	MODIFIER	SLC7A1	101089066	transcript	XM_003980275.5	protein_coding	2	c.-15+3766C>T		-1	-1	-1	-1	-1	-1	0
chrA1	8959501	G	A	PASS	intron_variant	MODIFIER	SLC7A1	101089066	transcript	XM_023250398.1	protein_coding	2	c.-15+3766C>T		-1	-1	-1	-1	-1	-1	0
chrA1	8969544	C	T	PASS	intron_variant	MODIFIER	SLC7A1	101089066	transcript	XM_003980275.5	protein_coding	1	c.-114-6178G>A		-1	-1	-1	-1	-1	-1	0
chrA1	8969544	C	T	PASS	intron_variant	MODIFIER	SLC7A1	101089066	transcript	XM_023250398.1	protein_coding	1	c.-114-6178G>A		-1	-1	-1	-1	-1	-1	0
chrA1	8972403	C	T	PASS	intron_variant	MODIFIER	SLC7A1	101089066	transcript	XM_003980275.5	protein_coding	1	c.-114-9037G>A		-1	-1	-1	-1	-1	-1	0
chrA1	8972403	C	T	PASS	intron_variant	MODIFIER	SLC7A1	101089066	transcript	XM_023250398.1	protein_coding	1	c.-114-9037G>A		-1	-1	-1	-1	-1	-1	0
chrA1	8973150	T	TG	PASS	upstream_gene_variant	MODIFIER	LOC109496642	109496642	transcript	XR_002152840.2	pseudogene	-1	n.-4295_-4294insG		-1	-1	-1	-1	-1	-1	4294
chrA1	8973150	T	TG	PASS	intron_variant	MODIFIER	SLC7A1	101089066	transcript	XM_003980275.5	protein_coding	1	c.-114-9785_-114-9784insC		-1	-1	-1	-1	-1	-1	0
chrA1	8973150	T	TG	PASS	intron_variant	MODIFIER	SLC7A1	101089066	transcript	XM_023250398.1	protein_coding	1	c.-114-9785_-114-9784insC		-1	-1	-1	-1	-1	-1	0
chrA1	8974924	T	C	PASS	upstream_gene_variant	MODIFIER	LOC109496642	109496642	transcript	XR_002152840.2	pseudogene	-1	n.-2521T>C		-1	-1	-1	-1	-1	-1	2521
chrA1	8974924	T	C	PASS	intron_variant	MODIFIER	SLC7A1	101089066	transcript	XM_003980275.5	protein_coding	1	c.-114-11558A>G		-1	-1	-1	-1	-1	-1	0
chrA1	8974924	T	C	PASS	intron_variant	MODIFIER	SLC7A1	101089066	transcript	XM_023250398.1	protein_coding	1	c.-114-11558A>G		-1	-1	-1	-1	-1	-1	0
chrA1	8975634	A	T	PASS	upstream_gene_variant	MODIFIER	LOC109496642	109496642	transcript	XR_002152840.2	pseudogene	-1	n.-1811A>T		-1	-1	-1	-1	-1	-1	1811
chrA1	8975634	A	T	PASS	intron_variant	MODIFIER	SLC7A1	101089066	transcript	XM_003980275.5	protein_coding	1	c.-114-12268T>A		-1	-1	-1	-1	-1	-1	0
chrA1	8975634	A	T	PASS	intron_variant	MODIFIER	SLC7A1	101089066	transcript	XM_023250398.1	protein_coding	1	c.-114-12268T>A		-1	-1	-1	-1	-1	-1	0
chrA1	8980898	A	G	PASS	intron_variant	MODIFIER	SLC7A1	101089066	transcript	XM_003980275.5	protein_coding	1	c.-115+11743T>C		-1	-1	-1	-1	-1	-1	0
chrA1	8980898	A	G	PASS	intron_variant	MODIFIER	SLC7A1	101089066	transcript	XM_023250398.1	protein_coding	1	c.-114-17532T>C		-1	-1	-1	-1	-1	-1	0
chrA1	8980898	A	G	PASS	non_coding_transcript_exon_variant	MODIFIER	LOC109496642	109496642	transcript	XR_002152840.2	pseudogene	1	n.3454A>G		-1	-1	-1	-1	-1	-1	0
chrA1	8985172	CT	C	PASS	intron_variant	MODIFIER	SLC7A1	101089066	transcript	XM_003980275.5	protein_coding	1	c.-115+7468delA		-1	-1	-1	-1	-1	-1	0
chrA1	8985172	CT	C	PASS	intron_variant	MODIFIER	LOC109496642	109496642	transcript	XR_002152840.2	pseudogene	1	n.5427-16delT		-1	-1	-1	-1	-1	-1	0
chrA1	8985172	CT	C	PASS	intron_variant	MODIFIER	SLC7A1	101089066	transcript	XM_023250398.1	protein_coding	1	c.-115+16075delA		-1	-1	-1	-1	-1	-1	0
chrA1	8985882	T	A	PASS	downstream_gene_variant	MODIFIER	LOC109496642	109496642	transcript	XR_002152840.2	pseudogene	-1	n.*195T>A		-1	-1	-1	-1	-1	-1	195
chrA1	8985882	T	A	PASS	intron_variant	MODIFIER	SLC7A1	101089066	transcript	XM_003980275.5	protein_coding	1	c.-115+6759A>T		-1	-1	-1	-1	-1	-1	0
chrA1	8985882	T	A	PASS	intron_variant	MODIFIER	SLC7A1	101089066	transcript	XM_023250398.1	protein_coding	1	c.-115+15366A>T		-1	-1	-1	-1	-1	-1	0
chrA1	8988781	GGGTGGA	G	PASS	downstream_gene_variant	MODIFIER	LOC109496642	109496642	transcript	XR_002152840.2	pseudogene	-1	n.*3095_*3100delGGTGGA		-1	-1	-1	-1	-1	-1	3095
chrA1	8988781	GGGTGGA	G	PASS	intron_variant	MODIFIER	SLC7A1	101089066	transcript	XM_003980275.5	protein_coding	1	c.-115+3854_-115+3859delTCCACC		-1	-1	-1	-1	-1	-1	0
chrA1	8988781	GGGTGGA	G	PASS	intron_variant	MODIFIER	SLC7A1	101089066	transcript	XM_023250398.1	protein_coding	1	c.-115+12461_-115+12466delTCCACC		-1	-1	-1	-1	-1	-1	0
chrA1	8988867	C	T	PASS	downstream_gene_variant	MODIFIER	LOC109496642	109496642	transcript	XR_002152840.2	pseudogene	-1	n.*3180C>T		-1	-1	-1	-1	-1	-1	3180
chrA1	8988867	C	T	PASS	intron_variant	MODIFIER	SLC7A1	101089066	transcript	XM_003980275.5	protein_coding	1	c.-115+3774G>A		-1	-1	-1	-1	-1	-1	0
chrA1	8988867	C	T	PASS	intron_variant	MODIFIER	SLC7A1	101089066	transcript	XM_023250398.1	protein_coding	1	c.-115+12381G>A		-1	-1	-1	-1	-1	-1	0
chrA1	8990015	T	C	PASS	downstream_gene_variant	MODIFIER	LOC109496642	109496642	transcript	XR_002152840.2	pseudogene	-1	n.*4328T>C		-1	-1	-1	-1	-1	-1	4328
chrA1	8990015	T	C	PASS	intron_variant	MODIFIER	SLC7A1	101089066	transcript	XM_003980275.5	protein_coding	1	c.-115+2626A>G		-1	-1	-1	-1	-1	-1	0
chrA1	8990015	T	C	PASS	intron_variant	MODIFIER	SLC7A1	101089066	transcript	XM_023250398.1	protein_coding	1	c.-115+11233A>G		-1	-1	-1	-1	-1	-1	0
chrA1	8990059	A	C	PASS	downstream_gene_variant	MODIFIER	LOC109496642	109496642	transcript	XR_002152840.2	pseudogene	-1	n.*4372A>C		-1	-1	-1	-1	-1	-1	4372
chrA1	8990059	A	C	PASS	intron_variant	MODIFIER	SLC7A1	101089066	transcript	XM_003980275.5	protein_coding	1	c.-115+2582T>G		-1	-1	-1	-1	-1	-1	0
chrA1	8990059	A	C	PASS	intron_variant	MODIFIER	SLC7A1	101089066	transcript	XM_023250398.1	protein_coding	1	c.-115+11189T>G		-1	-1	-1	-1	-1	-1	0
chrA1	8990190	A	G	PASS	downstream_gene_variant	MODIFIER	LOC109496642	109496642	transcript	XR_002152840.2	pseudogene	-1	n.*4503A>G		-1	-1	-1	-1	-1	-1	4503
chrA1	8990190	A	G	PASS	intron_variant	MODIFIER	SLC7A1	101089066	transcript	XM_003980275.5	protein_coding	1	c.-115+2451T>C		-1	-1	-1	-1	-1	-1	0
chrA1	8990190	A	G	PASS	intron_variant	MODIFIER	SLC7A1	101089066	transcript	XM_023250398.1	protein_coding	1	c.-115+11058T>C		-1	-1	-1	-1	-1	-1	0
chrA1	8990413	C	T	PASS	downstream_gene_variant	MODIFIER	LOC109496642	109496642	transcript	XR_002152840.2	pseudogene	-1	n.*4726C>T		-1	-1	-1	-1	-1	-1	4726
chrA1	8990413	C	T	PASS	intron_variant	MODIFIER	SLC7A1	101089066	transcript	XM_003980275.5	protein_coding	1	c.-115+2228G>A		-1	-1	-1	-1	-1	-1	0
chrA1	8990413	C	T	PASS	intron_variant	MODIFIER	SLC7A1	101089066	transcript	XM_023250398.1	protein_coding	1	c.-115+10835G>A		-1	-1	-1	-1	-1	-1	0
chrA1	8991584	A	C	PASS	intron_variant	MODIFIER	SLC7A1	101089066	transcript	XM_003980275.5	protein_coding	1	c.-115+1057T>G		-1	-1	-1	-1	-1	-1	0
chrA1	8991584	A	C	PASS	intron_variant	MODIFIER	SLC7A1	101089066	transcript	XM_023250398.1	protein_coding	1	c.-115+9664T>G		-1	-1	-1	-1	-1	-1	0
chrA1	8992667	G	C	PASS	5_prime_UTR_variant	MODIFIER	SLC7A1	101089066	transcript	XM_003980275.5	protein_coding	1	c.-141C>G		-1	-1	-1	-1	-1	-1	44932
chrA1	8992667	G	C	PASS	intron_variant	MODIFIER	SLC7A1	101089066	transcript	XM_023250398.1	protein_coding	1	c.-115+8581C>G		-1	-1	-1	-1	-1	-1	0
chrA1	8993084	A	G	PASS	upstream_gene_variant	MODIFIER	SLC7A1	101089066	transcript	XM_003980275.5	protein_coding	-1	c.-45349T>C		-1	-1	-1	-1	-1	-1	400
chrA1	8993084	A	G	PASS	intron_variant	MODIFIER	SLC7A1	101089066	transcript	XM_023250398.1	protein_coding	1	c.-115+8164T>C		-1	-1	-1	-1	-1	-1	0
chrA1	8993632	C	T	PASS	upstream_gene_variant	MODIFIER	SLC7A1	101089066	transcript	XM_003980275.5	protein_coding	-1	c.-45897G>A		-1	-1	-1	-1	-1	-1	948
chrA1	8993632	C	T	PASS	intron_variant	MODIFIER	SLC7A1	101089066	transcript	XM_023250398.1	protein_coding	1	c.-115+7616G>A		-1	-1	-1	-1	-1	-1	0
chrA1	8994165	C	T	PASS	upstream_gene_variant	MODIFIER	SLC7A1	101089066	transcript	XM_003980275.5	protein_coding	-1	c.-46430G>A		-1	-1	-1	-1	-1	-1	1481
chrA1	8994165	C	T	PASS	intron_variant	MODIFIER	SLC7A1	101089066	transcript	XM_023250398.1	protein_coding	1	c.-115+7083G>A		-1	-1	-1	-1	-1	-1	0
chrA1	8994684	GA	G	PASS	upstream_gene_variant	MODIFIER	SLC7A1	101089066	transcript	XM_003980275.5	protein_coding	-1	c.-46950delT		-1	-1	-1	-1	-1	-1	2001
chrA1	8994684	GA	G	PASS	intron_variant	MODIFIER	SLC7A1	101089066	transcript	XM_023250398.1	protein_coding	1	c.-115+6563delT		-1	-1	-1	-1	-1	-1	0
chrA1	8995846	A	G	PASS	upstream_gene_variant	MODIFIER	SLC7A1	101089066	transcript	XM_003980275.5	protein_coding	-1	c.-48111T>C		-1	-1	-1	-1	-1	-1	3162
chrA1	8995846	A	G	PASS	intron_variant	MODIFIER	SLC7A1	101089066	transcript	XM_023250398.1	protein_coding	1	c.-115+5402T>C		-1	-1	-1	-1	-1	-1	0
chrA1	8996409	C	T	PASS	upstream_gene_variant	MODIFIER	SLC7A1	101089066	transcript	XM_003980275.5	protein_coding	-1	c.-48674G>A		-1	-1	-1	-1	-1	-1	3725
chrA1	8996409	C	T	PASS	intron_variant	MODIFIER	SLC7A1	101089066	transcript	XM_023250398.1	protein_coding	1	c.-115+4839G>A		-1	-1	-1	-1	-1	-1	0
chrA1	8996864	TAG	T	PASS	upstream_gene_variant	MODIFIER	SLC7A1	101089066	transcript	XM_003980275.5	protein_coding	-1	c.-49131_-49130delCT		-1	-1	-1	-1	-1	-1	4181
chrA1	8996864	TAG	T	PASS	intron_variant	MODIFIER	SLC7A1	101089066	transcript	XM_023250398.1	protein_coding	1	c.-115+4382_-115+4383delCT		-1	-1	-1	-1	-1	-1	0
chrA1	8996868	A	AGG	PASS	upstream_gene_variant	MODIFIER	SLC7A1	101089066	transcript	XM_003980275.5	protein_coding	-1	c.-49134_-49133insCC		-1	-1	-1	-1	-1	-1	4185
chrA1	8996868	A	AGG	PASS	intron_variant	MODIFIER	SLC7A1	101089066	transcript	XM_023250398.1	protein_coding	1	c.-115+4379_-115+4380insCC		-1	-1	-1	-1	-1	-1	0
chrA1	8997505	A	G	PASS	upstream_gene_variant	MODIFIER	SLC7A1	101089066	transcript	XM_003980275.5	protein_coding	-1	c.-49770T>C		-1	-1	-1	-1	-1	-1	4821
chrA1	8997505	A	G	PASS	intron_variant	MODIFIER	SLC7A1	101089066	transcript	XM_023250398.1	protein_coding	1	c.-115+3743T>C		-1	-1	-1	-1	-1	-1	0
chrA1	9009885	GAAAA	G	PASS	downstream_gene_variant	MODIFIER	LOC101100023	101100023	transcript	101100023	pseudogene	-1	n.*361_*364delAAAA		-1	-1	-1	-1	-1	-1	361
chrA1	9009885	GAAAA	G	PASS	intergenic_region	MODIFIER	LOC101100023-LOC109496619	101100023-109496619	intergenic_region	101100023-109496619		-1	n.9009886_9009889delAAAA		-1	-1	-1	-1	-1	-1	0
chrA1	9010006	T	C	PASS	downstream_gene_variant	MODIFIER	LOC101100023	101100023	transcript	101100023	pseudogene	-1	n.*481T>C		-1	-1	-1	-1	-1	-1	481
chrA1	9010006	T	C	PASS	intergenic_region	MODIFIER	LOC101100023-LOC109496619	101100023-109496619	intergenic_region	101100023-109496619		-1	n.9010006T>C		-1	-1	-1	-1	-1	-1	0
chrA1	9010134	G	A	PASS	downstream_gene_variant	MODIFIER	LOC101100023	101100023	transcript	101100023	pseudogene	-1	n.*609G>A		-1	-1	-1	-1	-1	-1	609
chrA1	9010134	G	A	PASS	intergenic_region	MODIFIER	LOC101100023-LOC109496619	101100023-109496619	intergenic_region	101100023-109496619		-1	n.9010134G>A		-1	-1	-1	-1	-1	-1	0
chrA1	9010424	C	A	PASS	downstream_gene_variant	MODIFIER	LOC101100023	101100023	transcript	101100023	pseudogene	-1	n.*899C>A		-1	-1	-1	-1	-1	-1	899
chrA1	9010424	C	A	PASS	intergenic_region	MODIFIER	LOC101100023-LOC109496619	101100023-109496619	intergenic_region	101100023-109496619		-1	n.9010424C>A		-1	-1	-1	-1	-1	-1	0
chrA1	9011634	C	T	PASS	downstream_gene_variant	MODIFIER	LOC101100023	101100023	transcript	101100023	pseudogene	-1	n.*2109C>T		-1	-1	-1	-1	-1	-1	2109
chrA1	9011634	C	T	PASS	intergenic_region	MODIFIER	LOC101100023-LOC109496619	101100023-109496619	intergenic_region	101100023-109496619		-1	n.9011634C>T		-1	-1	-1	-1	-1	-1	0
chrA1	9013168	G	A	PASS	downstream_gene_variant	MODIFIER	LOC101100023	101100023	transcript	101100023	pseudogene	-1	n.*3643G>A		-1	-1	-1	-1	-1	-1	3643
chrA1	9013168	G	A	PASS	intergenic_region	MODIFIER	LOC101100023-LOC109496619	101100023-109496619	intergenic_region	101100023-109496619		-1	n.9013168G>A		-1	-1	-1	-1	-1	-1	0
chrA1	9014645	T	C	PASS	intergenic_region	MODIFIER	LOC101100023-LOC109496619	101100023-109496619	intergenic_region	101100023-109496619		-1	n.9014645T>C		-1	-1	-1	-1	-1	-1	0
chrA1	9014709	G	A	PASS	intergenic_region	MODIFIER	LOC101100023-LOC109496619	101100023-109496619	intergenic_region	101100023-109496619		-1	n.9014709G>A		-1	-1	-1	-1	-1	-1	0
chrA1	9014912	G	A	PASS	intergenic_region	MODIFIER	LOC101100023-LOC109496619	101100023-109496619	intergenic_region	101100023-109496619		-1	n.9014912G>A		-1	-1	-1	-1	-1	-1	0
chrA1	9015135	C	G	PASS	intergenic_region	MODIFIER	LOC101100023-LOC109496619	101100023-109496619	intergenic_region	101100023-109496619		-1	n.9015135C>G		-1	-1	-1	-1	-1	-1	0
chrA1	9019242	C	T	PASS	intergenic_region	MODIFIER	LOC101100023-LOC109496619	101100023-109496619	intergenic_region	101100023-109496619		-1	n.9019242C>T		-1	-1	-1	-1	-1	-1	0
chrA1	9020477	AAGAG	A	PASS	upstream_gene_variant	MODIFIER	LOC109496619	109496619	transcript	XR_002152803.2	pseudogene	-1	n.-4592_-4589delAGAG		-1	-1	-1	-1	-1	-1	4592
chrA1	9020477	AAGAG	A	PASS	intergenic_region	MODIFIER	LOC101100023-LOC109496619	101100023-109496619	intergenic_region	101100023-109496619		-1	n.9020478_9020481delAGAG		-1	-1	-1	-1	-1	-1	0
chrA1	9021946	G	C	PASS	upstream_gene_variant	MODIFIER	LOC109496619	109496619	transcript	XR_002152803.2	pseudogene	-1	n.-3124G>C		-1	-1	-1	-1	-1	-1	3124
chrA1	9021946	G	C	PASS	intergenic_region	MODIFIER	LOC101100023-LOC109496619	101100023-109496619	intergenic_region	101100023-109496619		-1	n.9021946G>C		-1	-1	-1	-1	-1	-1	0
chrA1	9022551	G	C	PASS	upstream_gene_variant	MODIFIER	LOC109496619	109496619	transcript	XR_002152803.2	pseudogene	-1	n.-2519G>C		-1	-1	-1	-1	-1	-1	2519
chrA1	9022551	G	C	PASS	intergenic_region	MODIFIER	LOC101100023-LOC109496619	101100023-109496619	intergenic_region	101100023-109496619		-1	n.9022551G>C		-1	-1	-1	-1	-1	-1	0
chrA1	9022945	A	G	PASS	upstream_gene_variant	MODIFIER	LOC109496619	109496619	transcript	XR_002152803.2	pseudogene	-1	n.-2125A>G		-1	-1	-1	-1	-1	-1	2125
chrA1	9022945	A	G	PASS	intergenic_region	MODIFIER	LOC101100023-LOC109496619	101100023-109496619	intergenic_region	101100023-109496619		-1	n.9022945A>G		-1	-1	-1	-1	-1	-1	0
chrA1	9023823	G	A	PASS	upstream_gene_variant	MODIFIER	LOC109496619	109496619	transcript	XR_002152803.2	pseudogene	-1	n.-1247G>A		-1	-1	-1	-1	-1	-1	1247
chrA1	9023823	G	A	PASS	intergenic_region	MODIFIER	LOC101100023-LOC109496619	101100023-109496619	intergenic_region	101100023-109496619		-1	n.9023823G>A		-1	-1	-1	-1	-1	-1	0
chrA1	9023904	C	T	PASS	upstream_gene_variant	MODIFIER	LOC109496619	109496619	transcript	XR_002152803.2	pseudogene	-1	n.-1166C>T		-1	-1	-1	-1	-1	-1	1166
chrA1	9023904	C	T	PASS	intergenic_region	MODIFIER	LOC101100023-LOC109496619	101100023-109496619	intergenic_region	101100023-109496619		-1	n.9023904C>T		-1	-1	-1	-1	-1	-1	0
chrA1	9023974	A	AAATT	PASS	upstream_gene_variant	MODIFIER	LOC109496619	109496619	transcript	XR_002152803.2	pseudogene	-1	n.-1096_-1095insAATT		-1	-1	-1	-1	-1	-1	1095
chrA1	9023974	A	AAATT	PASS	intergenic_region	MODIFIER	LOC101100023-LOC109496619	101100023-109496619	intergenic_region	101100023-109496619		-1	n.9023974_9023975insAATT		-1	-1	-1	-1	-1	-1	0
chrA1	9024660	G	A	PASS	upstream_gene_variant	MODIFIER	LOC109496619	109496619	transcript	XR_002152803.2	pseudogene	-1	n.-410G>A		-1	-1	-1	-1	-1	-1	410
chrA1	9024660	G	A	PASS	intergenic_region	MODIFIER	LOC101100023-LOC109496619	101100023-109496619	intergenic_region	101100023-109496619		-1	n.9024660G>A		-1	-1	-1	-1	-1	-1	0
chrA1	9024710	AGCG	A	PASS	upstream_gene_variant	MODIFIER	LOC109496619	109496619	transcript	XR_002152803.2	pseudogene	-1	n.-359_-357delGCG		-1	-1	-1	-1	-1	-1	359
chrA1	9024710	AGCG	A	PASS	intergenic_region	MODIFIER	LOC101100023-LOC109496619	101100023-109496619	intergenic_region	101100023-109496619		-1	n.9024711_9024713delGCG		-1	-1	-1	-1	-1	-1	0
chrA1	9024895	G	T	PASS	upstream_gene_variant	MODIFIER	LOC109496619	109496619	transcript	XR_002152803.2	pseudogene	-1	n.-175G>T		-1	-1	-1	-1	-1	-1	175
chrA1	9024895	G	T	PASS	intergenic_region	MODIFIER	LOC101100023-LOC109496619	101100023-109496619	intergenic_region	101100023-109496619		-1	n.9024895G>T		-1	-1	-1	-1	-1	-1	0
chrA1	9025072	G	GT	PASS	non_coding_transcript_exon_variant	MODIFIER	LOC109496619	109496619	transcript	XR_002152803.2	pseudogene	1	n.3_4insT		-1	-1	-1	-1	-1	-1	0
chrA1	9025122	G	A	PASS	non_coding_transcript_exon_variant	MODIFIER	LOC109496619	109496619	transcript	XR_002152803.2	pseudogene	1	n.53G>A		-1	-1	-1	-1	-1	-1	0
chrA1	9029444	C	G	PASS	intron_variant	MODIFIER	LOC109496619	109496619	transcript	XR_002152803.2	pseudogene	2	n.187-1443C>G		-1	-1	-1	-1	-1	-1	0
chrA1	9029728	G	A	PASS	intron_variant	MODIFIER	LOC109496619	109496619	transcript	XR_002152803.2	pseudogene	2	n.187-1159G>A		-1	-1	-1	-1	-1	-1	0
chrA1	9030923	T	G	PASS	non_coding_transcript_exon_variant	MODIFIER	LOC109496619	109496619	transcript	XR_002152803.2	pseudogene	3	n.223T>G		-1	-1	-1	-1	-1	-1	0
chrA1	9031958	A	C	PASS	downstream_gene_variant	MODIFIER	LOC109496619	109496619	transcript	XR_002152803.2	pseudogene	-1	n.*834A>C		-1	-1	-1	-1	-1	-1	834
chrA1	9031958	A	C	PASS	intergenic_region	MODIFIER	LOC109496619-LOC109496645	109496619-109496645	intergenic_region	109496619-109496645		-1	n.9031958A>C		-1	-1	-1	-1	-1	-1	0
chrA1	9032127	G	C	PASS	downstream_gene_variant	MODIFIER	LOC109496619	109496619	transcript	XR_002152803.2	pseudogene	-1	n.*1003G>C		-1	-1	-1	-1	-1	-1	1003
chrA1	9032127	G	C	PASS	intergenic_region	MODIFIER	LOC109496619-LOC109496645	109496619-109496645	intergenic_region	109496619-109496645		-1	n.9032127G>C		-1	-1	-1	-1	-1	-1	0
chrA1	9035700	G	A	PASS	downstream_gene_variant	MODIFIER	LOC109496619	109496619	transcript	XR_002152803.2	pseudogene	-1	n.*4576G>A		-1	-1	-1	-1	-1	-1	4576
chrA1	9035700	G	A	PASS	downstream_gene_variant	MODIFIER	LOC109496645	109496645	transcript	XR_002152876.2	pseudogene	-1	n.*2664C>T		-1	-1	-1	-1	-1	-1	2664
chrA1	9035700	G	A	PASS	intergenic_region	MODIFIER	LOC109496619-LOC109496645	109496619-109496645	intergenic_region	109496619-109496645		-1	n.9035700G>A		-1	-1	-1	-1	-1	-1	0
chrA1	9046446	A	G	PASS	intron_variant	MODIFIER	LOC109496645	109496645	transcript	XR_002152876.2	pseudogene	2	n.199-4551T>C		-1	-1	-1	-1	-1	-1	0
chrA1	9048095	G	A	PASS	intron_variant	MODIFIER	LOC109496645	109496645	transcript	XR_002152876.2	pseudogene	2	n.199-6200C>T		-1	-1	-1	-1	-1	-1	0
chrA1	9051517	G	A	PASS	intron_variant	MODIFIER	LOC109496645	109496645	transcript	XR_002152876.2	pseudogene	2	n.198+3126C>T		-1	-1	-1	-1	-1	-1	0
chrA1	9052642	C	A	PASS	upstream_gene_variant	MODIFIER	LOC111559507	111559507	transcript	XR_002740503.1	pseudogene	-1	n.-4918C>A		-1	-1	-1	-1	-1	-1	4918
chrA1	9052642	C	A	PASS	intron_variant	MODIFIER	LOC109496645	109496645	transcript	XR_002152876.2	pseudogene	2	n.198+2001G>T		-1	-1	-1	-1	-1	-1	0
chrA1	9052980	T	C	PASS	upstream_gene_variant	MODIFIER	LOC111559507	111559507	transcript	XR_002740503.1	pseudogene	-1	n.-4580T>C		-1	-1	-1	-1	-1	-1	4580
chrA1	9052980	T	C	PASS	intron_variant	MODIFIER	LOC109496645	109496645	transcript	XR_002152876.2	pseudogene	2	n.198+1663A>G		-1	-1	-1	-1	-1	-1	0
chrA1	9053207	A	C	PASS	upstream_gene_variant	MODIFIER	LOC111559507	111559507	transcript	XR_002740503.1	pseudogene	-1	n.-4353A>C		-1	-1	-1	-1	-1	-1	4353
chrA1	9053207	A	C	PASS	intron_variant	MODIFIER	LOC109496645	109496645	transcript	XR_002152876.2	pseudogene	2	n.198+1436T>G		-1	-1	-1	-1	-1	-1	0
chrA1	9055587	G	A	PASS	upstream_gene_variant	MODIFIER	LOC111559507	111559507	transcript	XR_002740503.1	pseudogene	-1	n.-1973G>A		-1	-1	-1	-1	-1	-1	1973
chrA1	9055587	G	A	PASS	intron_variant	MODIFIER	LOC109496645	109496645	transcript	XR_002152876.2	pseudogene	1	n.101-847C>T		-1	-1	-1	-1	-1	-1	0
chrA1	9055919	C	T	PASS	upstream_gene_variant	MODIFIER	LOC111559507	111559507	transcript	XR_002740503.1	pseudogene	-1	n.-1641C>T		-1	-1	-1	-1	-1	-1	1641
chrA1	9055919	C	T	PASS	intron_variant	MODIFIER	LOC109496645	109496645	transcript	XR_002152876.2	pseudogene	1	n.101-1179G>A		-1	-1	-1	-1	-1	-1	0
chrA1	9055921	T	C	PASS	upstream_gene_variant	MODIFIER	LOC111559507	111559507	transcript	XR_002740503.1	pseudogene	-1	n.-1639T>C		-1	-1	-1	-1	-1	-1	1639
chrA1	9055921	T	C	PASS	intron_variant	MODIFIER	LOC109496645	109496645	transcript	XR_002152876.2	pseudogene	1	n.101-1181A>G		-1	-1	-1	-1	-1	-1	0
chrA1	9056037	G	C	PASS	upstream_gene_variant	MODIFIER	LOC111559507	111559507	transcript	XR_002740503.1	pseudogene	-1	n.-1523G>C		-1	-1	-1	-1	-1	-1	1523
chrA1	9056037	G	C	PASS	intron_variant	MODIFIER	LOC109496645	109496645	transcript	XR_002152876.2	pseudogene	1	n.100+1259C>G		-1	-1	-1	-1	-1	-1	0
chrA1	9056212	A	G	PASS	upstream_gene_variant	MODIFIER	LOC111559507	111559507	transcript	XR_002740503.1	pseudogene	-1	n.-1348A>G		-1	-1	-1	-1	-1	-1	1348
chrA1	9056212	A	G	PASS	intron_variant	MODIFIER	LOC109496645	109496645	transcript	XR_002152876.2	pseudogene	1	n.100+1084T>C		-1	-1	-1	-1	-1	-1	0
chrA1	9056311	C	T	PASS	upstream_gene_variant	MODIFIER	LOC111559507	111559507	transcript	XR_002740503.1	pseudogene	-1	n.-1249C>T		-1	-1	-1	-1	-1	-1	1249
chrA1	9056311	C	T	PASS	intron_variant	MODIFIER	LOC109496645	109496645	transcript	XR_002152876.2	pseudogene	1	n.100+985G>A		-1	-1	-1	-1	-1	-1	0
chrA1	9056799	CGATGGGGGGCTG	C	PASS	upstream_gene_variant	MODIFIER	LOC111559507	111559507	transcript	XR_002740503.1	pseudogene	-1	n.-760_-749delGATGGGGGGCTG		-1	-1	-1	-1	-1	-1	760
chrA1	9056799	CGATGGGGGGCTG	C	PASS	intron_variant	MODIFIER	LOC109496645	109496645	transcript	XR_002152876.2	pseudogene	1	n.100+485_100+496delCAGCCCCCCATC		-1	-1	-1	-1	-1	-1	0
chrA1	9058174	C	T	PASS	upstream_gene_variant	MODIFIER	LOC109496645	109496645	transcript	XR_002152876.2	pseudogene	-1	n.-779G>A		-1	-1	-1	-1	-1	-1	779
chrA1	9058174	C	T	PASS	intron_variant	MODIFIER	LOC111559507	111559507	transcript	XR_002740503.1	pseudogene	1	n.110+505C>T		-1	-1	-1	-1	-1	-1	0
chrA1	9058300	T	TA	PASS	upstream_gene_variant	MODIFIER	LOC109496645	109496645	transcript	XR_002152876.2	pseudogene	-1	n.-906_-905insT		-1	-1	-1	-1	-1	-1	906
chrA1	9058300	T	TA	PASS	intron_variant	MODIFIER	LOC111559507	111559507	transcript	XR_002740503.1	pseudogene	1	n.110+631_110+632insA		-1	-1	-1	-1	-1	-1	0
chrA1	9059833	T	G	PASS	upstream_gene_variant	MODIFIER	LOC109496645	109496645	transcript	XR_002152876.2	pseudogene	-1	n.-2438A>C		-1	-1	-1	-1	-1	-1	2438
chrA1	9059833	T	G	PASS	intron_variant	MODIFIER	LOC111559507	111559507	transcript	XR_002740503.1	pseudogene	1	n.110+2164T>G		-1	-1	-1	-1	-1	-1	0
chrA1	9062639	G	A	PASS	intron_variant	MODIFIER	LOC111559507	111559507	transcript	XR_002740503.1	pseudogene	1	n.111-2937G>A		-1	-1	-1	-1	-1	-1	0
chrA1	9062812	A	G	PASS	intron_variant	MODIFIER	LOC111559507	111559507	transcript	XR_002740503.1	pseudogene	1	n.111-2764A>G		-1	-1	-1	-1	-1	-1	0
chrA1	9062823	T	C	PASS	intron_variant	MODIFIER	LOC111559507	111559507	transcript	XR_002740503.1	pseudogene	1	n.111-2753T>C		-1	-1	-1	-1	-1	-1	0
chrA1	9063889	T	A	PASS	intron_variant	MODIFIER	LOC111559507	111559507	transcript	XR_002740503.1	pseudogene	1	n.111-1687T>A		-1	-1	-1	-1	-1	-1	0
chrA1	9065503	C	A	PASS	intron_variant	MODIFIER	LOC111559507	111559507	transcript	XR_002740503.1	pseudogene	1	n.111-73C>A		-1	-1	-1	-1	-1	-1	0
chrA1	9065587	C	T	PASS	non_coding_transcript_exon_variant	MODIFIER	LOC111559507	111559507	transcript	XR_002740503.1	pseudogene	2	n.122C>T		-1	-1	-1	-1	-1	-1	0
chrA1	9066366	C	G	PASS	non_coding_transcript_exon_variant	MODIFIER	LOC111559507	111559507	transcript	XR_002740503.1	pseudogene	2	n.901C>G		-1	-1	-1	-1	-1	-1	0
chrA1	9067862	A	C	PASS	downstream_gene_variant	MODIFIER	LOC111559507	111559507	transcript	XR_002740503.1	pseudogene	-1	n.*782A>C		-1	-1	-1	-1	-1	-1	782
chrA1	9067862	A	C	PASS	intergenic_region	MODIFIER	LOC111559507-LOC109496768	111559507-109496768	intergenic_region	111559507-109496768		-1	n.9067862A>C		-1	-1	-1	-1	-1	-1	0
chrA1	9068518	G	A	PASS	downstream_gene_variant	MODIFIER	LOC111559507	111559507	transcript	XR_002740503.1	pseudogene	-1	n.*1438G>A		-1	-1	-1	-1	-1	-1	1438
chrA1	9068518	G	A	PASS	intergenic_region	MODIFIER	LOC111559507-LOC109496768	111559507-109496768	intergenic_region	111559507-109496768		-1	n.9068518G>A		-1	-1	-1	-1	-1	-1	0
chrA1	9068524	G	A	PASS	downstream_gene_variant	MODIFIER	LOC111559507	111559507	transcript	XR_002740503.1	pseudogene	-1	n.*1444G>A		-1	-1	-1	-1	-1	-1	1444
chrA1	9068524	G	A	PASS	intergenic_region	MODIFIER	LOC111559507-LOC109496768	111559507-109496768	intergenic_region	111559507-109496768		-1	n.9068524G>A		-1	-1	-1	-1	-1	-1	0
chrA1	9068912	G	A	PASS	downstream_gene_variant	MODIFIER	LOC111559507	111559507	transcript	XR_002740503.1	pseudogene	-1	n.*1832G>A		-1	-1	-1	-1	-1	-1	1832
chrA1	9068912	G	A	PASS	intergenic_region	MODIFIER	LOC111559507-LOC109496768	111559507-109496768	intergenic_region	111559507-109496768		-1	n.9068912G>A		-1	-1	-1	-1	-1	-1	0
chrA1	9070665	A	G	PASS	downstream_gene_variant	MODIFIER	LOC111559507	111559507	transcript	XR_002740503.1	pseudogene	-1	n.*3585A>G		-1	-1	-1	-1	-1	-1	3585
chrA1	9070665	A	G	PASS	intergenic_region	MODIFIER	LOC111559507-LOC109496768	111559507-109496768	intergenic_region	111559507-109496768		-1	n.9070665A>G		-1	-1	-1	-1	-1	-1	0
chrA1	9071241	C	T	PASS	downstream_gene_variant	MODIFIER	LOC111559507	111559507	transcript	XR_002740503.1	pseudogene	-1	n.*4161C>T		-1	-1	-1	-1	-1	-1	4161
chrA1	9071241	C	T	PASS	intergenic_region	MODIFIER	LOC111559507-LOC109496768	111559507-109496768	intergenic_region	111559507-109496768		-1	n.9071241C>T		-1	-1	-1	-1	-1	-1	0
chrA1	9076208	A	G	PASS	intergenic_region	MODIFIER	LOC111559507-LOC109496768	111559507-109496768	intergenic_region	111559507-109496768		-1	n.9076208A>G		-1	-1	-1	-1	-1	-1	0
chrA1	9082810	G	C	PASS	downstream_gene_variant	MODIFIER	LOC109496768	109496768	transcript	XR_002740506.1	pseudogene	-1	n.*2483C>G		-1	-1	-1	-1	-1	-1	2483
chrA1	9082810	G	C	PASS	intergenic_region	MODIFIER	LOC111559507-LOC109496768	111559507-109496768	intergenic_region	111559507-109496768		-1	n.9082810G>C		-1	-1	-1	-1	-1	-1	0
chrA1	9083132	AGACGCCGTT	A	PASS	downstream_gene_variant	MODIFIER	LOC109496768	109496768	transcript	XR_002740506.1	pseudogene	-1	n.*2152_*2160delAACGGCGTC		-1	-1	-1	-1	-1	-1	2160
chrA1	9083132	AGACGCCGTT	A	PASS	intergenic_region	MODIFIER	LOC111559507-LOC109496768	111559507-109496768	intergenic_region	111559507-109496768		-1	n.9083133_9083141delGACGCCGTT		-1	-1	-1	-1	-1	-1	0
chrA1	9092542	A	G	PASS	upstream_gene_variant	MODIFIER	LOC109496768	109496768	transcript	XR_002740506.1	pseudogene	-1	n.-4008T>C		-1	-1	-1	-1	-1	-1	4008
chrA1	9092542	A	G	PASS	downstream_gene_variant	MODIFIER	LOC109496710	109496710	transcript	XR_002152949.2	pseudogene	-1	n.*1117T>C		-1	-1	-1	-1	-1	-1	1117
chrA1	9092542	A	G	PASS	intergenic_region	MODIFIER	LOC109496768-LOC109496710	109496768-109496710	intergenic_region	109496768-109496710		-1	n.9092542A>G		-1	-1	-1	-1	-1	-1	0
chrA1	9093483	GTCA	G	PASS	upstream_gene_variant	MODIFIER	LOC109496768	109496768	transcript	XR_002740506.1	pseudogene	-1	n.-4952_-4950delTGA		-1	-1	-1	-1	-1	-1	4950
chrA1	9093483	GTCA	G	PASS	downstream_gene_variant	MODIFIER	LOC109496710	109496710	transcript	XR_002152949.2	pseudogene	-1	n.*173_*175delTGA		-1	-1	-1	-1	-1	-1	175
chrA1	9093483	GTCA	G	PASS	intergenic_region	MODIFIER	LOC109496768-LOC109496710	109496768-109496710	intergenic_region	109496768-109496710		-1	n.9093484_9093486delTCA		-1	-1	-1	-1	-1	-1	0
chrA1	9095478	G	A	PASS	non_coding_transcript_exon_variant	MODIFIER	LOC109496710	109496710	transcript	XR_002152949.2	pseudogene	3	n.2614C>T		-1	-1	-1	-1	-1	-1	0
chrA1	9097090	C	T	PASS	intron_variant	MODIFIER	LOC109496710	109496710	transcript	XR_002152949.2	pseudogene	2	n.1341-339G>A		-1	-1	-1	-1	-1	-1	0
chrA1	9097156	G	A	PASS	intron_variant	MODIFIER	LOC109496710	109496710	transcript	XR_002152949.2	pseudogene	2	n.1341-405C>T		-1	-1	-1	-1	-1	-1	0
chrA1	9097353	A	T	PASS	intron_variant	MODIFIER	LOC109496710	109496710	transcript	XR_002152949.2	pseudogene	2	n.1340+361T>A		-1	-1	-1	-1	-1	-1	0
chrA1	9097929	C	A	PASS	intron_variant	MODIFIER	LOC109496710	109496710	transcript	XR_002152949.2	pseudogene	1	n.1165-40G>T		-1	-1	-1	-1	-1	-1	0
chrA1	9098448	A	T	PASS	intron_variant	MODIFIER	LOC109496710	109496710	transcript	XR_002152949.2	pseudogene	1	n.1165-559T>A		-1	-1	-1	-1	-1	-1	0
chrA1	9099333	G	A	PASS	intron_variant	MODIFIER	LOC109496710	109496710	transcript	XR_002152949.2	pseudogene	1	n.1164+1423C>T		-1	-1	-1	-1	-1	-1	0
chrA1	9099986	C	T	PASS	intron_variant	MODIFIER	LOC109496710	109496710	transcript	XR_002152949.2	pseudogene	1	n.1164+770G>A		-1	-1	-1	-1	-1	-1	0
chrA1	9100295	T	G	PASS	intron_variant	MODIFIER	LOC109496710	109496710	transcript	XR_002152949.2	pseudogene	1	n.1164+461A>C		-1	-1	-1	-1	-1	-1	0
chrA1	9101429	C	T	PASS	non_coding_transcript_exon_variant	MODIFIER	LOC109496710	109496710	transcript	XR_002152949.2	pseudogene	1	n.491G>A		-1	-1	-1	-1	-1	-1	0
chrA1	9101848	C	A	PASS	non_coding_transcript_exon_variant	MODIFIER	LOC109496710	109496710	transcript	XR_002152949.2	pseudogene	1	n.72G>T		-1	-1	-1	-1	-1	-1	0
chrA1	9105226	G	T	PASS	upstream_gene_variant	MODIFIER	LOC109496710	109496710	transcript	XR_002152949.2	pseudogene	-1	n.-3307C>A		-1	-1	-1	-1	-1	-1	3307
chrA1	9105226	G	T	PASS	intergenic_region	MODIFIER	LOC109496710-UBL3	109496710-101089317	intergenic_region	109496710-101089317		-1	n.9105226G>T		-1	-1	-1	-1	-1	-1	0
chrA1	9105550	G	A	PASS	upstream_gene_variant	MODIFIER	LOC109496710	109496710	transcript	XR_002152949.2	pseudogene	-1	n.-3631C>T		-1	-1	-1	-1	-1	-1	3631
chrA1	9105550	G	A	PASS	intergenic_region	MODIFIER	LOC109496710-UBL3	109496710-101089317	intergenic_region	109496710-101089317		-1	n.9105550G>A		-1	-1	-1	-1	-1	-1	0
chrA1	9106156	T	TA	PASS	upstream_gene_variant	MODIFIER	LOC109496710	109496710	transcript	XR_002152949.2	pseudogene	-1	n.-4238_-4237insT		-1	-1	-1	-1	-1	-1	4238
chrA1	9106156	T	TA	PASS	intergenic_region	MODIFIER	LOC109496710-UBL3	109496710-101089317	intergenic_region	109496710-101089317		-1	n.9106156_9106157insA		-1	-1	-1	-1	-1	-1	0
chrA1	9106335	A	G	PASS	upstream_gene_variant	MODIFIER	LOC109496710	109496710	transcript	XR_002152949.2	pseudogene	-1	n.-4416T>C		-1	-1	-1	-1	-1	-1	4416
chrA1	9106335	A	G	PASS	intergenic_region	MODIFIER	LOC109496710-UBL3	109496710-101089317	intergenic_region	109496710-101089317		-1	n.9106335A>G		-1	-1	-1	-1	-1	-1	0
chrA1	9106700	G	A	PASS	upstream_gene_variant	MODIFIER	LOC109496710	109496710	transcript	XR_002152949.2	pseudogene	-1	n.-4781C>T		-1	-1	-1	-1	-1	-1	4781
chrA1	9106700	G	A	PASS	intergenic_region	MODIFIER	LOC109496710-UBL3	109496710-101089317	intergenic_region	109496710-101089317		-1	n.9106700G>A		-1	-1	-1	-1	-1	-1	0
chrA1	9107386	G	T	PASS	intergenic_region	MODIFIER	LOC109496710-UBL3	109496710-101089317	intergenic_region	109496710-101089317		-1	n.9107386G>T		-1	-1	-1	-1	-1	-1	0
chrA1	9112420	C	T	PASS	intergenic_region	MODIFIER	LOC109496710-UBL3	109496710-101089317	intergenic_region	109496710-101089317		-1	n.9112420C>T		-1	-1	-1	-1	-1	-1	0
chrA1	9114595	C	T	PASS	downstream_gene_variant	MODIFIER	UBL3	101089317	transcript	XM_003980276.5	protein_coding	-1	c.*7209G>A		-1	-1	-1	-1	-1	-1	4313
chrA1	9114595	C	T	PASS	intergenic_region	MODIFIER	LOC109496710-UBL3	109496710-101089317	intergenic_region	109496710-101089317		-1	n.9114595C>T		-1	-1	-1	-1	-1	-1	0
chrA1	9122568	A	T	PASS	intron_variant	MODIFIER	UBL3	101089317	transcript	XM_003980276.5	protein_coding	3	c.224-317T>A		-1	-1	-1	-1	-1	-1	0
chrA1	9123538	G	A	PASS	intron_variant	MODIFIER	UBL3	101089317	transcript	XM_003980276.5	protein_coding	3	c.224-1287C>T		-1	-1	-1	-1	-1	-1	0
chrA1	9125919	GTC	G	PASS	intron_variant	MODIFIER	UBL3	101089317	transcript	XM_003980276.5	protein_coding	3	c.223+1814_223+1815delGA		-1	-1	-1	-1	-1	-1	0
chrA1	9126388	G	GAATA	PASS	intron_variant	MODIFIER	UBL3	101089317	transcript	XM_003980276.5	protein_coding	3	c.223+1346_223+1347insTATT		-1	-1	-1	-1	-1	-1	0
chrA1	9126634	G	C	PASS	intron_variant	MODIFIER	UBL3	101089317	transcript	XM_003980276.5	protein_coding	3	c.223+1101C>G		-1	-1	-1	-1	-1	-1	0
chrA1	9127234	T	TAAC	PASS	intron_variant	MODIFIER	UBL3	101089317	transcript	XM_003980276.5	protein_coding	3	c.223+500_223+501insGTT		-1	-1	-1	-1	-1	-1	0
chrA1	9129975	A	C	PASS	intron_variant	MODIFIER	UBL3	101089317	transcript	XM_003980276.5	protein_coding	2	c.136+2064T>G		-1	-1	-1	-1	-1	-1	0
chrA1	9130324	T	G	PASS	intron_variant	MODIFIER	UBL3	101089317	transcript	XM_003980276.5	protein_coding	2	c.136+1715A>C		-1	-1	-1	-1	-1	-1	0
chrA1	9131511	T	C	PASS	intron_variant	MODIFIER	UBL3	101089317	transcript	XM_003980276.5	protein_coding	2	c.136+528A>G		-1	-1	-1	-1	-1	-1	0
chrA1	9132318	C	T	PASS	intron_variant	MODIFIER	UBL3	101089317	transcript	XM_003980276.5	protein_coding	1	c.28-171G>A		-1	-1	-1	-1	-1	-1	0
chrA1	9132854	A	G	PASS	intron_variant	MODIFIER	UBL3	101089317	transcript	XM_003980276.5	protein_coding	1	c.28-707T>C		-1	-1	-1	-1	-1	-1	0
chrA1	9132944	T	A	PASS	intron_variant	MODIFIER	UBL3	101089317	transcript	XM_003980276.5	protein_coding	1	c.28-797A>T		-1	-1	-1	-1	-1	-1	0
chrA1	9137022	A	C	PASS	intron_variant	MODIFIER	UBL3	101089317	transcript	XM_003980276.5	protein_coding	1	c.28-4875T>G		-1	-1	-1	-1	-1	-1	0
chrA1	9137359	G	A	PASS	intron_variant	MODIFIER	UBL3	101089317	transcript	XM_003980276.5	protein_coding	1	c.28-5212C>T		-1	-1	-1	-1	-1	-1	0
chrA1	9138231	T	A	PASS	intron_variant	MODIFIER	UBL3	101089317	transcript	XM_003980276.5	protein_coding	1	c.28-6084A>T		-1	-1	-1	-1	-1	-1	0
chrA1	9141967	T	C	PASS	intron_variant	MODIFIER	UBL3	101089317	transcript	XM_003980276.5	protein_coding	1	c.28-9820A>G		-1	-1	-1	-1	-1	-1	0
chrA1	9146703	T	C	PASS	intron_variant	MODIFIER	UBL3	101089317	transcript	XM_003980276.5	protein_coding	1	c.28-14556A>G		-1	-1	-1	-1	-1	-1	0
chrA1	9146773	C	G	PASS	intron_variant	MODIFIER	UBL3	101089317	transcript	XM_003980276.5	protein_coding	1	c.28-14626G>C		-1	-1	-1	-1	-1	-1	0
chrA1	9148701	A	C	PASS	intron_variant	MODIFIER	UBL3	101089317	transcript	XM_003980276.5	protein_coding	1	c.28-16554T>G		-1	-1	-1	-1	-1	-1	0
chrA1	9152628	A	C	PASS	intron_variant	MODIFIER	UBL3	101089317	transcript	XM_003980276.5	protein_coding	1	c.28-20481T>G		-1	-1	-1	-1	-1	-1	0
chrA1	9161337	G	C	PASS	intron_variant	MODIFIER	UBL3	101089317	transcript	XM_003980276.5	protein_coding	1	c.27+24846C>G		-1	-1	-1	-1	-1	-1	0
chrA1	9162089	T	G	PASS	intron_variant	MODIFIER	UBL3	101089317	transcript	XM_003980276.5	protein_coding	1	c.27+24094A>C		-1	-1	-1	-1	-1	-1	0
chrA1	9162749	A	G	PASS	intron_variant	MODIFIER	UBL3	101089317	transcript	XM_003980276.5	protein_coding	1	c.27+23434T>C		-1	-1	-1	-1	-1	-1	0
chrA1	9168524	C	T	PASS	intron_variant	MODIFIER	UBL3	101089317	transcript	XM_003980276.5	protein_coding	1	c.27+17659G>A		-1	-1	-1	-1	-1	-1	0
chrA1	9168733	G	A	PASS	intron_variant	MODIFIER	UBL3	101089317	transcript	XM_003980276.5	protein_coding	1	c.27+17450C>T		-1	-1	-1	-1	-1	-1	0
chrA1	9168938	A	G	PASS	intron_variant	MODIFIER	UBL3	101089317	transcript	XM_003980276.5	protein_coding	1	c.27+17245T>C		-1	-1	-1	-1	-1	-1	0
chrA1	9176885	CTT	C	PASS	intron_variant	MODIFIER	UBL3	101089317	transcript	XM_003980276.5	protein_coding	1	c.27+9296_27+9297delAA		-1	-1	-1	-1	-1	-1	0
chrA1	9177321	G	A	PASS	intron_variant	MODIFIER	UBL3	101089317	transcript	XM_003980276.5	protein_coding	1	c.27+8862C>T		-1	-1	-1	-1	-1	-1	0
chrA1	9185897	A	G	PASS	intron_variant	MODIFIER	UBL3	101089317	transcript	XM_003980276.5	protein_coding	1	c.27+286T>C		-1	-1	-1	-1	-1	-1	0
chrA1	9187774	C	T	PASS	upstream_gene_variant	MODIFIER	UBL3	101089317	transcript	XM_003980276.5	protein_coding	-1	c.-1565G>A		-1	-1	-1	-1	-1	-1	576
chrA1	9187774	C	T	PASS	intergenic_region	MODIFIER	UBL3-LOC109496855	101089317-109496855	intergenic_region	101089317-109496855		-1	n.9187774C>T		-1	-1	-1	-1	-1	-1	0
chrA1	9189566	G	A	PASS	upstream_gene_variant	MODIFIER	UBL3	101089317	transcript	XM_003980276.5	protein_coding	-1	c.-3357C>T		-1	-1	-1	-1	-1	-1	2368
chrA1	9189566	G	A	PASS	intergenic_region	MODIFIER	UBL3-LOC109496855	101089317-109496855	intergenic_region	101089317-109496855		-1	n.9189566G>A		-1	-1	-1	-1	-1	-1	0
chrA1	9189767	G	A	PASS	upstream_gene_variant	MODIFIER	UBL3	101089317	transcript	XM_003980276.5	protein_coding	-1	c.-3558C>T		-1	-1	-1	-1	-1	-1	2569
chrA1	9189767	G	A	PASS	intergenic_region	MODIFIER	UBL3-LOC109496855	101089317-109496855	intergenic_region	101089317-109496855		-1	n.9189767G>A		-1	-1	-1	-1	-1	-1	0
chrA1	9189983	C	T	PASS	upstream_gene_variant	MODIFIER	UBL3	101089317	transcript	XM_003980276.5	protein_coding	-1	c.-3774G>A		-1	-1	-1	-1	-1	-1	2785
chrA1	9189983	C	T	PASS	intergenic_region	MODIFIER	UBL3-LOC109496855	101089317-109496855	intergenic_region	101089317-109496855		-1	n.9189983C>T		-1	-1	-1	-1	-1	-1	0
chrA1	9193186	C	T	PASS	intergenic_region	MODIFIER	UBL3-LOC109496855	101089317-109496855	intergenic_region	101089317-109496855		-1	n.9193186C>T		-1	-1	-1	-1	-1	-1	0
chrA1	9193378	T	C	PASS	intergenic_region	MODIFIER	UBL3-LOC109496855	101089317-109496855	intergenic_region	101089317-109496855		-1	n.9193378T>C		-1	-1	-1	-1	-1	-1	0
chrA1	9193995	C	T	PASS	intergenic_region	MODIFIER	UBL3-LOC109496855	101089317-109496855	intergenic_region	101089317-109496855		-1	n.9193995C>T		-1	-1	-1	-1	-1	-1	0
chrA1	9194065	G	A	PASS	intergenic_region	MODIFIER	UBL3-LOC109496855	101089317-109496855	intergenic_region	101089317-109496855		-1	n.9194065G>A		-1	-1	-1	-1	-1	-1	0
chrA1	9194198	A	G	PASS	intergenic_region	MODIFIER	UBL3-LOC109496855	101089317-109496855	intergenic_region	101089317-109496855		-1	n.9194198A>G		-1	-1	-1	-1	-1	-1	0
chrA1	9195036	C	T	PASS	intergenic_region	MODIFIER	UBL3-LOC109496855	101089317-109496855	intergenic_region	101089317-109496855		-1	n.9195036C>T		-1	-1	-1	-1	-1	-1	0
chrA1	9195603	C	T	PASS	intergenic_region	MODIFIER	UBL3-LOC109496855	101089317-109496855	intergenic_region	101089317-109496855		-1	n.9195603C>T		-1	-1	-1	-1	-1	-1	0
chrA1	9196219	G	A	PASS	intergenic_region	MODIFIER	UBL3-LOC109496855	101089317-109496855	intergenic_region	101089317-109496855		-1	n.9196219G>A		-1	-1	-1	-1	-1	-1	0
chrA1	9196385	A	G	PASS	intergenic_region	MODIFIER	UBL3-LOC109496855	101089317-109496855	intergenic_region	101089317-109496855		-1	n.9196385A>G		-1	-1	-1	-1	-1	-1	0
chrA1	9196742	A	G	PASS	intergenic_region	MODIFIER	UBL3-LOC109496855	101089317-109496855	intergenic_region	101089317-109496855		-1	n.9196742A>G		-1	-1	-1	-1	-1	-1	0
chrA1	9196891	TGACGCGGGGCTCGAACTCACGG	T	PASS	intergenic_region	MODIFIER	UBL3-LOC109496855	101089317-109496855	intergenic_region	101089317-109496855		-1	n.9196892_9196913delGACGCGGGGCTCGAACTCACGG		-1	-1	-1	-1	-1	-1	0
chrA1	9197964	T	C	PASS	intergenic_region	MODIFIER	UBL3-LOC109496855	101089317-109496855	intergenic_region	101089317-109496855		-1	n.9197964T>C		-1	-1	-1	-1	-1	-1	0
chrA1	9198594	C	T	PASS	intergenic_region	MODIFIER	UBL3-LOC109496855	101089317-109496855	intergenic_region	101089317-109496855		-1	n.9198594C>T		-1	-1	-1	-1	-1	-1	0
chrA1	9198681	A	G	PASS	intergenic_region	MODIFIER	UBL3-LOC109496855	101089317-109496855	intergenic_region	101089317-109496855		-1	n.9198681A>G		-1	-1	-1	-1	-1	-1	0
chrA1	9200782	G	A	PASS	intergenic_region	MODIFIER	UBL3-LOC109496855	101089317-109496855	intergenic_region	101089317-109496855		-1	n.9200782G>A		-1	-1	-1	-1	-1	-1	0
chrA1	9202781	C	T	PASS	intergenic_region	MODIFIER	UBL3-LOC109496855	101089317-109496855	intergenic_region	101089317-109496855		-1	n.9202781C>T		-1	-1	-1	-1	-1	-1	0
chrA1	9205520	A	C	PASS	intergenic_region	MODIFIER	UBL3-LOC109496855	101089317-109496855	intergenic_region	101089317-109496855		-1	n.9205520A>C		-1	-1	-1	-1	-1	-1	0
chrA1	9205917	A	G	PASS	intergenic_region	MODIFIER	UBL3-LOC109496855	101089317-109496855	intergenic_region	101089317-109496855		-1	n.9205917A>G		-1	-1	-1	-1	-1	-1	0
chrA1	9210186	T	C	PASS	intergenic_region	MODIFIER	UBL3-LOC109496855	101089317-109496855	intergenic_region	101089317-109496855		-1	n.9210186T>C		-1	-1	-1	-1	-1	-1	0
chrA1	9212596	C	T	PASS	intergenic_region	MODIFIER	UBL3-LOC109496855	101089317-109496855	intergenic_region	101089317-109496855		-1	n.9212596C>T		-1	-1	-1	-1	-1	-1	0
chrA1	9212697	T	TA	PASS	intergenic_region	MODIFIER	UBL3-LOC109496855	101089317-109496855	intergenic_region	101089317-109496855		-1	n.9212697_9212698insA		-1	-1	-1	-1	-1	-1	0
chrA1	9234747	G	C	PASS	intergenic_region	MODIFIER	UBL3-LOC109496855	101089317-109496855	intergenic_region	101089317-109496855		-1	n.9234747G>C		-1	-1	-1	-1	-1	-1	0
chrA1	9249517	C	T	PASS	intergenic_region	MODIFIER	UBL3-LOC109496855	101089317-109496855	intergenic_region	101089317-109496855		-1	n.9249517C>T		-1	-1	-1	-1	-1	-1	0
chrA1	9249591	G	A	PASS	intergenic_region	MODIFIER	UBL3-LOC109496855	101089317-109496855	intergenic_region	101089317-109496855		-1	n.9249591G>A		-1	-1	-1	-1	-1	-1	0
chrA1	9259287	TG	T	PASS	upstream_gene_variant	MODIFIER	LOC109496855	109496855	transcript	XR_002153061.2	pseudogene	-1	n.-3006delG		-1	-1	-1	-1	-1	-1	3006
chrA1	9259287	TG	T	PASS	upstream_gene_variant	MODIFIER	LOC109496855	109496855	transcript	XR_002740509.1	pseudogene	-1	n.-3007delG		-1	-1	-1	-1	-1	-1	3007
chrA1	9259287	TG	T	PASS	intergenic_region	MODIFIER	UBL3-LOC109496855	101089317-109496855	intergenic_region	101089317-109496855		-1	n.9259288delG		-1	-1	-1	-1	-1	-1	0
chrA1	9259542	CATGCAGCCGAG	C	PASS	upstream_gene_variant	MODIFIER	LOC109496855	109496855	transcript	XR_002153061.2	pseudogene	-1	n.-2751_-2741delATGCAGCCGAG		-1	-1	-1	-1	-1	-1	2751
chrA1	9259542	CATGCAGCCGAG	C	PASS	upstream_gene_variant	MODIFIER	LOC109496855	109496855	transcript	XR_002740509.1	pseudogene	-1	n.-2752_-2742delATGCAGCCGAG		-1	-1	-1	-1	-1	-1	2752
chrA1	9259542	CATGCAGCCGAG	C	PASS	intergenic_region	MODIFIER	UBL3-LOC109496855	101089317-109496855	intergenic_region	101089317-109496855		-1	n.9259543_9259553delATGCAGCCGAG		-1	-1	-1	-1	-1	-1	0
chrA1	9262875	C	CA	PASS	splice_region_variant&intron_variant	LOW	LOC109496855	109496855	transcript	XR_002153061.2	pseudogene	1	n.225-6_225-5insA		-1	-1	-1	-1	-1	-1	0
chrA1	9262875	C	CA	PASS	splice_region_variant&intron_variant	LOW	LOC109496855	109496855	transcript	XR_002740509.1	pseudogene	1	n.224-6_224-5insA		-1	-1	-1	-1	-1	-1	0
chrA1	9263683	G	A	PASS	intron_variant	MODIFIER	LOC109496855	109496855	transcript	XR_002153061.2	pseudogene	2	n.323+704G>A		-1	-1	-1	-1	-1	-1	0
chrA1	9263683	G	A	PASS	intron_variant	MODIFIER	LOC109496855	109496855	transcript	XR_002740509.1	pseudogene	2	n.322+704G>A		-1	-1	-1	-1	-1	-1	0
chrA1	9270017	C	T	PASS	downstream_gene_variant	MODIFIER	LOC109496855	109496855	transcript	XR_002740509.1	pseudogene	-1	n.*4750C>T		-1	-1	-1	-1	-1	-1	4750
chrA1	9270017	C	T	PASS	intron_variant	MODIFIER	LOC109496855	109496855	transcript	XR_002153061.2	pseudogene	3	n.459-484C>T		-1	-1	-1	-1	-1	-1	0
chrA1	9290770	G	A	PASS	intergenic_region	MODIFIER	LOC109496855-LOC111559546	109496855-111559546	intergenic_region	109496855-111559546		-1	n.9290770G>A		-1	-1	-1	-1	-1	-1	0
chrA1	9291383	C	T	PASS	intergenic_region	MODIFIER	LOC109496855-LOC111559546	109496855-111559546	intergenic_region	109496855-111559546		-1	n.9291383C>T		-1	-1	-1	-1	-1	-1	0
chrA1	9291921	A	AT	PASS	intergenic_region	MODIFIER	LOC109496855-LOC111559546	109496855-111559546	intergenic_region	109496855-111559546		-1	n.9291921_9291922insT		-1	-1	-1	-1	-1	-1	0
chrA1	9291927	C	T	PASS	intergenic_region	MODIFIER	LOC109496855-LOC111559546	109496855-111559546	intergenic_region	109496855-111559546		-1	n.9291927C>T		-1	-1	-1	-1	-1	-1	0
chrA1	9292031	A	G	PASS	intergenic_region	MODIFIER	LOC109496855-LOC111559546	109496855-111559546	intergenic_region	109496855-111559546		-1	n.9292031A>G		-1	-1	-1	-1	-1	-1	0
chrA1	9292921	G	A	PASS	intergenic_region	MODIFIER	LOC109496855-LOC111559546	109496855-111559546	intergenic_region	109496855-111559546		-1	n.9292921G>A		-1	-1	-1	-1	-1	-1	0
chrA1	9345852	C	T	PASS	intergenic_region	MODIFIER	LOC111559546-KATNAL1	111559546-101089567	intergenic_region	111559546-101089567		-1	n.9345852C>T		-1	-1	-1	-1	-1	-1	0
chrA1	9357507	G	A	PASS	intergenic_region	MODIFIER	LOC111559546-KATNAL1	111559546-101089567	intergenic_region	111559546-101089567		-1	n.9357507G>A		-1	-1	-1	-1	-1	-1	0
chrA1	9407610	A	G	PASS	intergenic_region	MODIFIER	LOC111559546-KATNAL1	111559546-101089567	intergenic_region	111559546-101089567		-1	n.9407610A>G		-1	-1	-1	-1	-1	-1	0
chrA1	9409757	C	T	PASS	intergenic_region	MODIFIER	LOC111559546-KATNAL1	111559546-101089567	intergenic_region	111559546-101089567		-1	n.9409757C>T		-1	-1	-1	-1	-1	-1	0
chrA1	9409928	G	A	PASS	intergenic_region	MODIFIER	LOC111559546-KATNAL1	111559546-101089567	intergenic_region	111559546-101089567		-1	n.9409928G>A		-1	-1	-1	-1	-1	-1	0
chrA1	9410999	G	A	PASS	intergenic_region	MODIFIER	LOC111559546-KATNAL1	111559546-101089567	intergenic_region	111559546-101089567		-1	n.9410999G>A		-1	-1	-1	-1	-1	-1	0
chrA1	9411323	A	G	PASS	intergenic_region	MODIFIER	LOC111559546-KATNAL1	111559546-101089567	intergenic_region	111559546-101089567		-1	n.9411323A>G		-1	-1	-1	-1	-1	-1	0
chrA1	9411349	G	C	PASS	intergenic_region	MODIFIER	LOC111559546-KATNAL1	111559546-101089567	intergenic_region	111559546-101089567		-1	n.9411349G>C		-1	-1	-1	-1	-1	-1	0
chrA1	9411355	C	T	PASS	intergenic_region	MODIFIER	LOC111559546-KATNAL1	111559546-101089567	intergenic_region	111559546-101089567		-1	n.9411355C>T		-1	-1	-1	-1	-1	-1	0
chrA1	9411994	GCAAT	G	PASS	intergenic_region	MODIFIER	LOC111559546-KATNAL1	111559546-101089567	intergenic_region	111559546-101089567		-1	n.9411995_9411998delCAAT		-1	-1	-1	-1	-1	-1	0
chrA1	9414702	T	G	PASS	intergenic_region	MODIFIER	LOC111559546-KATNAL1	111559546-101089567	intergenic_region	111559546-101089567		-1	n.9414702T>G		-1	-1	-1	-1	-1	-1	0
chrA1	9414998	G	C	PASS	intergenic_region	MODIFIER	LOC111559546-KATNAL1	111559546-101089567	intergenic_region	111559546-101089567		-1	n.9414998G>C		-1	-1	-1	-1	-1	-1	0
chrA1	9416115	G	A	PASS	intergenic_region	MODIFIER	LOC111559546-KATNAL1	111559546-101089567	intergenic_region	111559546-101089567		-1	n.9416115G>A		-1	-1	-1	-1	-1	-1	0
chrA1	9417342	A	AG	PASS	intergenic_region	MODIFIER	LOC111559546-KATNAL1	111559546-101089567	intergenic_region	111559546-101089567		-1	n.9417342_9417343insG		-1	-1	-1	-1	-1	-1	0
chrA1	9417350	C	G	PASS	intergenic_region	MODIFIER	LOC111559546-KATNAL1	111559546-101089567	intergenic_region	111559546-101089567		-1	n.9417350C>G		-1	-1	-1	-1	-1	-1	0
chrA1	9417385	A	G	PASS	intergenic_region	MODIFIER	LOC111559546-KATNAL1	111559546-101089567	intergenic_region	111559546-101089567		-1	n.9417385A>G		-1	-1	-1	-1	-1	-1	0
chrA1	9417519	T	C	PASS	intergenic_region	MODIFIER	LOC111559546-KATNAL1	111559546-101089567	intergenic_region	111559546-101089567		-1	n.9417519T>C		-1	-1	-1	-1	-1	-1	0
chrA1	9418164	C	T	PASS	intergenic_region	MODIFIER	LOC111559546-KATNAL1	111559546-101089567	intergenic_region	111559546-101089567		-1	n.9418164C>T		-1	-1	-1	-1	-1	-1	0
chrA1	9418803	G	A	PASS	intergenic_region	MODIFIER	LOC111559546-KATNAL1	111559546-101089567	intergenic_region	111559546-101089567		-1	n.9418803G>A		-1	-1	-1	-1	-1	-1	0
chrA1	9419223	C	T	PASS	intergenic_region	MODIFIER	LOC111559546-KATNAL1	111559546-101089567	intergenic_region	111559546-101089567		-1	n.9419223C>T		-1	-1	-1	-1	-1	-1	0
chrA1	9419669	A	C	PASS	intergenic_region	MODIFIER	LOC111559546-KATNAL1	111559546-101089567	intergenic_region	111559546-101089567		-1	n.9419669A>C		-1	-1	-1	-1	-1	-1	0
chrA1	9419866	G	A	PASS	intergenic_region	MODIFIER	LOC111559546-KATNAL1	111559546-101089567	intergenic_region	111559546-101089567		-1	n.9419866G>A		-1	-1	-1	-1	-1	-1	0
chrA1	9420118	C	T	PASS	intergenic_region	MODIFIER	LOC111559546-KATNAL1	111559546-101089567	intergenic_region	111559546-101089567		-1	n.9420118C>T		-1	-1	-1	-1	-1	-1	0
chrA1	9420141	C	T	PASS	intergenic_region	MODIFIER	LOC111559546-KATNAL1	111559546-101089567	intergenic_region	111559546-101089567		-1	n.9420141C>T		-1	-1	-1	-1	-1	-1	0
chrA1	9422356	C	T	PASS	intergenic_region	MODIFIER	LOC111559546-KATNAL1	111559546-101089567	intergenic_region	111559546-101089567		-1	n.9422356C>T		-1	-1	-1	-1	-1	-1	0
chrA1	9423587	T	C	PASS	intergenic_region	MODIFIER	LOC111559546-KATNAL1	111559546-101089567	intergenic_region	111559546-101089567		-1	n.9423587T>C		-1	-1	-1	-1	-1	-1	0
chrA1	9423974	C	T	PASS	intergenic_region	MODIFIER	LOC111559546-KATNAL1	111559546-101089567	intergenic_region	111559546-101089567		-1	n.9423974C>T		-1	-1	-1	-1	-1	-1	0
chrA1	9424493	T	G	PASS	intergenic_region	MODIFIER	LOC111559546-KATNAL1	111559546-101089567	intergenic_region	111559546-101089567		-1	n.9424493T>G		-1	-1	-1	-1	-1	-1	0
chrA1	9445479	T	G	PASS	intergenic_region	MODIFIER	LOC111559546-KATNAL1	111559546-101089567	intergenic_region	111559546-101089567		-1	n.9445479T>G		-1	-1	-1	-1	-1	-1	0
chrA1	9446187	G	A	PASS	intergenic_region	MODIFIER	LOC111559546-KATNAL1	111559546-101089567	intergenic_region	111559546-101089567		-1	n.9446187G>A		-1	-1	-1	-1	-1	-1	0
chrA1	9446237	G	A	PASS	intergenic_region	MODIFIER	LOC111559546-KATNAL1	111559546-101089567	intergenic_region	111559546-101089567		-1	n.9446237G>A		-1	-1	-1	-1	-1	-1	0
chrA1	9447235	C	G	PASS	intergenic_region	MODIFIER	LOC111559546-KATNAL1	111559546-101089567	intergenic_region	111559546-101089567		-1	n.9447235C>G		-1	-1	-1	-1	-1	-1	0
chrA1	9450248	C	T	PASS	intergenic_region	MODIFIER	LOC111559546-KATNAL1	111559546-101089567	intergenic_region	111559546-101089567		-1	n.9450248C>T		-1	-1	-1	-1	-1	-1	0
chrA1	9450286	T	TC	PASS	intergenic_region	MODIFIER	LOC111559546-KATNAL1	111559546-101089567	intergenic_region	111559546-101089567		-1	n.9450286_9450287insC		-1	-1	-1	-1	-1	-1	0
chrA1	9453655	C	T	PASS	intergenic_region	MODIFIER	LOC111559546-KATNAL1	111559546-101089567	intergenic_region	111559546-101089567		-1	n.9453655C>T		-1	-1	-1	-1	-1	-1	0
chrA1	9470550	T	C	PASS	intergenic_region	MODIFIER	LOC111559546-KATNAL1	111559546-101089567	intergenic_region	111559546-101089567		-1	n.9470550T>C		-1	-1	-1	-1	-1	-1	0
chrA1	9487507	T	A	PASS	3_prime_UTR_variant	MODIFIER	KATNAL1	101089567	transcript	XM_023250430.1	protein_coding	12	c.*406A>T		-1	-1	-1	-1	-1	-1	16014
chrA1	9487852	C	T	PASS	3_prime_UTR_variant	MODIFIER	KATNAL1	101089567	transcript	XM_023250430.1	protein_coding	12	c.*61G>A		-1	-1	-1	-1	-1	-1	15669
chrA1	9488273	C	T	PASS	intron_variant	MODIFIER	KATNAL1	101089567	transcript	XM_023250430.1	protein_coding	11	c.*26-386G>A		-1	-1	-1	-1	-1	-1	0
chrA1	9490273	T	C	PASS	intron_variant	MODIFIER	KATNAL1	101089567	transcript	XM_023250430.1	protein_coding	11	c.*26-2386A>G		-1	-1	-1	-1	-1	-1	0
chrA1	9624169	C	T	PASS	intron_variant	MODIFIER	LOC111559516	111559516	transcript	XR_002740522.1	pseudogene	2	n.3043-6338G>A		-1	-1	-1	-1	-1	-1	0
chrA1	9658198	G	A	PASS	intron_variant	MODIFIER	LOC109497259	109497259	transcript	XR_002740523.1	pseudogene	1	n.132-8610C>T		-1	-1	-1	-1	-1	-1	0
chrA1	9658198	G	A	PASS	non_coding_transcript_exon_variant	MODIFIER	LOC109497259	109497259	transcript	XR_002153341.2	pseudogene	2	n.560C>T		-1	-1	-1	-1	-1	-1	0
chrA1	9662011	G	GGGC	PASS	intron_variant	MODIFIER	LOC109497259	109497259	transcript	XR_002740523.1	pseudogene	1	n.132-12424_132-12423insGCC		-1	-1	-1	-1	-1	-1	0
chrA1	9662011	G	GGGC	PASS	intron_variant	MODIFIER	LOC109497259	109497259	transcript	XR_002153341.2	pseudogene	1	n.155-3409_155-3408insGCC		-1	-1	-1	-1	-1	-1	0
chrA1	9736914	T	C	PASS	downstream_gene_variant	MODIFIER	HMGB1	101089823	transcript	XM_003980278.5	protein_coding	-1	c.*2284A>G		-1	-1	-1	-1	-1	-1	768
chrA1	9736914	T	C	PASS	intergenic_region	MODIFIER	LOC109497259-HMGB1	109497259-101089823	intergenic_region	109497259-101089823		-1	n.9736914T>C		-1	-1	-1	-1	-1	-1	0
chrA1	9744863	G	A	PASS	upstream_gene_variant	MODIFIER	HMGB1	101089823	transcript	XM_003980278.5	protein_coding	-1	c.-3275C>T		-1	-1	-1	-1	-1	-1	896
chrA1	9744863	G	A	PASS	intergenic_region	MODIFIER	HMGB1-LOC109497262	101089823-109497262	intergenic_region	101089823-109497262		-1	n.9744863G>A		-1	-1	-1	-1	-1	-1	0
chrA1	9748941	T	G	PASS	upstream_gene_variant	MODIFIER	HMGB1	101089823	transcript	XM_003980278.5	protein_coding	-1	c.-7353A>C		-1	-1	-1	-1	-1	-1	4974
chrA1	9748941	T	G	PASS	intergenic_region	MODIFIER	HMGB1-LOC109497262	101089823-109497262	intergenic_region	101089823-109497262		-1	n.9748941T>G		-1	-1	-1	-1	-1	-1	0
chrA1	9749032	C	T	PASS	intergenic_region	MODIFIER	HMGB1-LOC109497262	101089823-109497262	intergenic_region	101089823-109497262		-1	n.9749032C>T		-1	-1	-1	-1	-1	-1	0
chrA1	9786678	A	T	PASS	intron_variant	MODIFIER	LOC109497264	109497264	transcript	XR_002740535.1	pseudogene	2	n.390+615T>A		-1	-1	-1	-1	-1	-1	0
chrA1	9786678	A	T	PASS	intron_variant	MODIFIER	LOC109497264	109497264	transcript	XR_002153349.2	pseudogene	2	n.390+615T>A		-1	-1	-1	-1	-1	-1	0
chrA1	9789599	G	C	PASS	intron_variant	MODIFIER	LOC109497264	109497264	transcript	XR_002740535.1	pseudogene	1	n.303-2219C>G		-1	-1	-1	-1	-1	-1	0
chrA1	9789599	G	C	PASS	intron_variant	MODIFIER	LOC109497264	109497264	transcript	XR_002153349.2	pseudogene	1	n.303-2219C>G		-1	-1	-1	-1	-1	-1	0
chrA1	9790635	C	T	PASS	intron_variant	MODIFIER	LOC109497264	109497264	transcript	XR_002740535.1	pseudogene	1	n.303-3255G>A		-1	-1	-1	-1	-1	-1	0
chrA1	9790635	C	T	PASS	intron_variant	MODIFIER	LOC109497264	109497264	transcript	XR_002153349.2	pseudogene	1	n.303-3255G>A		-1	-1	-1	-1	-1	-1	0
chrA1	9790831	T	C	PASS	intron_variant	MODIFIER	LOC109497264	109497264	transcript	XR_002740535.1	pseudogene	1	n.303-3451A>G		-1	-1	-1	-1	-1	-1	0
chrA1	9790831	T	C	PASS	intron_variant	MODIFIER	LOC109497264	109497264	transcript	XR_002153349.2	pseudogene	1	n.303-3451A>G		-1	-1	-1	-1	-1	-1	0
chrA1	9793491	A	AT	PASS	intron_variant	MODIFIER	LOC109497264	109497264	transcript	XR_002740535.1	pseudogene	1	n.303-6112_303-6111insA		-1	-1	-1	-1	-1	-1	0
chrA1	9793491	A	AT	PASS	intron_variant	MODIFIER	LOC109497264	109497264	transcript	XR_002153349.2	pseudogene	1	n.303-6112_303-6111insA		-1	-1	-1	-1	-1	-1	0
chrA1	9810125	C	G	PASS	intron_variant	MODIFIER	LOC109497264	109497264	transcript	XR_002740535.1	pseudogene	1	n.303-22745G>C		-1	-1	-1	-1	-1	-1	0
chrA1	9810125	C	G	PASS	intron_variant	MODIFIER	LOC109497264	109497264	transcript	XR_002153349.2	pseudogene	1	n.303-22745G>C		-1	-1	-1	-1	-1	-1	0
chrA1	9825868	ACTC	A	PASS	intron_variant	MODIFIER	LOC109497264	109497264	transcript	XR_002740535.1	pseudogene	1	n.303-38491_303-38489delGAG		-1	-1	-1	-1	-1	-1	0
chrA1	9825868	ACTC	A	PASS	intron_variant	MODIFIER	LOC109497264	109497264	transcript	XR_002153349.2	pseudogene	1	n.303-38491_303-38489delGAG		-1	-1	-1	-1	-1	-1	0
chrA1	9825973	A	G	PASS	intron_variant	MODIFIER	LOC109497264	109497264	transcript	XR_002740535.1	pseudogene	1	n.303-38593T>C		-1	-1	-1	-1	-1	-1	0
chrA1	9825973	A	G	PASS	intron_variant	MODIFIER	LOC109497264	109497264	transcript	XR_002153349.2	pseudogene	1	n.303-38593T>C		-1	-1	-1	-1	-1	-1	0
chrA1	9826110	AT	A	PASS	intron_variant	MODIFIER	LOC109497264	109497264	transcript	XR_002740535.1	pseudogene	1	n.303-38731delA		-1	-1	-1	-1	-1	-1	0
chrA1	9826110	AT	A	PASS	intron_variant	MODIFIER	LOC109497264	109497264	transcript	XR_002153349.2	pseudogene	1	n.303-38731delA		-1	-1	-1	-1	-1	-1	0
chrA1	9826122	T	C	PASS	intron_variant	MODIFIER	LOC109497264	109497264	transcript	XR_002740535.1	pseudogene	1	n.303-38742A>G		-1	-1	-1	-1	-1	-1	0
chrA1	9826122	T	C	PASS	intron_variant	MODIFIER	LOC109497264	109497264	transcript	XR_002153349.2	pseudogene	1	n.303-38742A>G		-1	-1	-1	-1	-1	-1	0
chrA1	9826154	A	AT	PASS	intron_variant	MODIFIER	LOC109497264	109497264	transcript	XR_002740535.1	pseudogene	1	n.303-38775_303-38774insA		-1	-1	-1	-1	-1	-1	0
chrA1	9826154	A	AT	PASS	intron_variant	MODIFIER	LOC109497264	109497264	transcript	XR_002153349.2	pseudogene	1	n.303-38775_303-38774insA		-1	-1	-1	-1	-1	-1	0
chrA1	9826811	C	T	PASS	intron_variant	MODIFIER	LOC109497264	109497264	transcript	XR_002740535.1	pseudogene	1	n.303-39431G>A		-1	-1	-1	-1	-1	-1	0
chrA1	9826811	C	T	PASS	intron_variant	MODIFIER	LOC109497264	109497264	transcript	XR_002153349.2	pseudogene	1	n.303-39431G>A		-1	-1	-1	-1	-1	-1	0
chrA1	9828113	G	A	PASS	intron_variant	MODIFIER	LOC109497264	109497264	transcript	XR_002740535.1	pseudogene	1	n.303-40733C>T		-1	-1	-1	-1	-1	-1	0
chrA1	9828113	G	A	PASS	intron_variant	MODIFIER	LOC109497264	109497264	transcript	XR_002153349.2	pseudogene	1	n.303-40733C>T		-1	-1	-1	-1	-1	-1	0
chrA1	9829824	T	C	PASS	intron_variant	MODIFIER	LOC109497264	109497264	transcript	XR_002740535.1	pseudogene	1	n.302+40973A>G		-1	-1	-1	-1	-1	-1	0
chrA1	9829824	T	C	PASS	intron_variant	MODIFIER	LOC109497264	109497264	transcript	XR_002153349.2	pseudogene	1	n.302+40973A>G		-1	-1	-1	-1	-1	-1	0
chrA1	9830054	C	G	PASS	intron_variant	MODIFIER	LOC109497264	109497264	transcript	XR_002740535.1	pseudogene	1	n.302+40743G>C		-1	-1	-1	-1	-1	-1	0
chrA1	9830054	C	G	PASS	intron_variant	MODIFIER	LOC109497264	109497264	transcript	XR_002153349.2	pseudogene	1	n.302+40743G>C		-1	-1	-1	-1	-1	-1	0
chrA1	9830246	G	A	PASS	intron_variant	MODIFIER	LOC109497264	109497264	transcript	XR_002740535.1	pseudogene	1	n.302+40551C>T		-1	-1	-1	-1	-1	-1	0
chrA1	9830246	G	A	PASS	intron_variant	MODIFIER	LOC109497264	109497264	transcript	XR_002153349.2	pseudogene	1	n.302+40551C>T		-1	-1	-1	-1	-1	-1	0
chrA1	9831198	C	T	PASS	intron_variant	MODIFIER	LOC109497264	109497264	transcript	XR_002740535.1	pseudogene	1	n.302+39599G>A		-1	-1	-1	-1	-1	-1	0
chrA1	9831198	C	T	PASS	intron_variant	MODIFIER	LOC109497264	109497264	transcript	XR_002153349.2	pseudogene	1	n.302+39599G>A		-1	-1	-1	-1	-1	-1	0
chrA1	9833246	C	T	PASS	intron_variant	MODIFIER	LOC109497264	109497264	transcript	XR_002740535.1	pseudogene	1	n.302+37551G>A		-1	-1	-1	-1	-1	-1	0
chrA1	9833246	C	T	PASS	intron_variant	MODIFIER	LOC109497264	109497264	transcript	XR_002153349.2	pseudogene	1	n.302+37551G>A		-1	-1	-1	-1	-1	-1	0
chrA1	9836787	C	T	PASS	intron_variant	MODIFIER	LOC109497264	109497264	transcript	XR_002740535.1	pseudogene	1	n.302+34010G>A		-1	-1	-1	-1	-1	-1	0
chrA1	9836787	C	T	PASS	intron_variant	MODIFIER	LOC109497264	109497264	transcript	XR_002153349.2	pseudogene	1	n.302+34010G>A		-1	-1	-1	-1	-1	-1	0
chrA1	9837245	C	T	PASS	intron_variant	MODIFIER	LOC109497264	109497264	transcript	XR_002740535.1	pseudogene	1	n.302+33552G>A		-1	-1	-1	-1	-1	-1	0
chrA1	9837245	C	T	PASS	intron_variant	MODIFIER	LOC109497264	109497264	transcript	XR_002153349.2	pseudogene	1	n.302+33552G>A		-1	-1	-1	-1	-1	-1	0
chrA1	9837671	C	T	PASS	intron_variant	MODIFIER	LOC109497264	109497264	transcript	XR_002740535.1	pseudogene	1	n.302+33126G>A		-1	-1	-1	-1	-1	-1	0
chrA1	9837671	C	T	PASS	intron_variant	MODIFIER	LOC109497264	109497264	transcript	XR_002153349.2	pseudogene	1	n.302+33126G>A		-1	-1	-1	-1	-1	-1	0
chrA1	9838394	A	T	PASS	intron_variant	MODIFIER	LOC109497264	109497264	transcript	XR_002740535.1	pseudogene	1	n.302+32403T>A		-1	-1	-1	-1	-1	-1	0
chrA1	9838394	A	T	PASS	intron_variant	MODIFIER	LOC109497264	109497264	transcript	XR_002153349.2	pseudogene	1	n.302+32403T>A		-1	-1	-1	-1	-1	-1	0
chrA1	9846078	C	T	PASS	intron_variant	MODIFIER	LOC109497264	109497264	transcript	XR_002740535.1	pseudogene	1	n.302+24719G>A		-1	-1	-1	-1	-1	-1	0
chrA1	9846078	C	T	PASS	intron_variant	MODIFIER	LOC109497264	109497264	transcript	XR_002153349.2	pseudogene	1	n.302+24719G>A		-1	-1	-1	-1	-1	-1	0
chrA1	9846556	G	A	PASS	intron_variant	MODIFIER	LOC109497264	109497264	transcript	XR_002740535.1	pseudogene	1	n.302+24241C>T		-1	-1	-1	-1	-1	-1	0
chrA1	9846556	G	A	PASS	intron_variant	MODIFIER	LOC109497264	109497264	transcript	XR_002153349.2	pseudogene	1	n.302+24241C>T		-1	-1	-1	-1	-1	-1	0
chrA1	9849780	G	A	PASS	intron_variant	MODIFIER	LOC109497264	109497264	transcript	XR_002740535.1	pseudogene	1	n.302+21017C>T		-1	-1	-1	-1	-1	-1	0
chrA1	9849780	G	A	PASS	intron_variant	MODIFIER	LOC109497264	109497264	transcript	XR_002153349.2	pseudogene	1	n.302+21017C>T		-1	-1	-1	-1	-1	-1	0
chrA1	9850138	G	A	PASS	intron_variant	MODIFIER	LOC109497264	109497264	transcript	XR_002740535.1	pseudogene	1	n.302+20659C>T		-1	-1	-1	-1	-1	-1	0
chrA1	9850138	G	A	PASS	intron_variant	MODIFIER	LOC109497264	109497264	transcript	XR_002153349.2	pseudogene	1	n.302+20659C>T		-1	-1	-1	-1	-1	-1	0
chrA1	9850313	G	A	PASS	intron_variant	MODIFIER	LOC109497264	109497264	transcript	XR_002740535.1	pseudogene	1	n.302+20484C>T		-1	-1	-1	-1	-1	-1	0
chrA1	9850313	G	A	PASS	intron_variant	MODIFIER	LOC109497264	109497264	transcript	XR_002153349.2	pseudogene	1	n.302+20484C>T		-1	-1	-1	-1	-1	-1	0
chrA1	9850314	C	A	PASS	intron_variant	MODIFIER	LOC109497264	109497264	transcript	XR_002740535.1	pseudogene	1	n.302+20483G>T		-1	-1	-1	-1	-1	-1	0
chrA1	9850314	C	A	PASS	intron_variant	MODIFIER	LOC109497264	109497264	transcript	XR_002153349.2	pseudogene	1	n.302+20483G>T		-1	-1	-1	-1	-1	-1	0
chrA1	9851586	A	AATC	PASS	intron_variant	MODIFIER	LOC109497264	109497264	transcript	XR_002740535.1	pseudogene	1	n.302+19210_302+19211insGAT		-1	-1	-1	-1	-1	-1	0
chrA1	9851586	A	AATC	PASS	intron_variant	MODIFIER	LOC109497264	109497264	transcript	XR_002153349.2	pseudogene	1	n.302+19210_302+19211insGAT		-1	-1	-1	-1	-1	-1	0
chrA1	9852001	T	C	PASS	intron_variant	MODIFIER	LOC109497264	109497264	transcript	XR_002740535.1	pseudogene	1	n.302+18796A>G		-1	-1	-1	-1	-1	-1	0
chrA1	9852001	T	C	PASS	intron_variant	MODIFIER	LOC109497264	109497264	transcript	XR_002153349.2	pseudogene	1	n.302+18796A>G		-1	-1	-1	-1	-1	-1	0
chrA1	9852534	C	A	PASS	intron_variant	MODIFIER	LOC109497264	109497264	transcript	XR_002740535.1	pseudogene	1	n.302+18263G>T		-1	-1	-1	-1	-1	-1	0
chrA1	9852534	C	A	PASS	intron_variant	MODIFIER	LOC109497264	109497264	transcript	XR_002153349.2	pseudogene	1	n.302+18263G>T		-1	-1	-1	-1	-1	-1	0
chrA1	9852612	C	T	PASS	intron_variant	MODIFIER	LOC109497264	109497264	transcript	XR_002740535.1	pseudogene	1	n.302+18185G>A		-1	-1	-1	-1	-1	-1	0
chrA1	9852612	C	T	PASS	intron_variant	MODIFIER	LOC109497264	109497264	transcript	XR_002153349.2	pseudogene	1	n.302+18185G>A		-1	-1	-1	-1	-1	-1	0
chrA1	9852754	T	G	PASS	intron_variant	MODIFIER	LOC109497264	109497264	transcript	XR_002740535.1	pseudogene	1	n.302+18043A>C		-1	-1	-1	-1	-1	-1	0
chrA1	9852754	T	G	PASS	intron_variant	MODIFIER	LOC109497264	109497264	transcript	XR_002153349.2	pseudogene	1	n.302+18043A>C		-1	-1	-1	-1	-1	-1	0
chrA1	9852980	G	C	PASS	intron_variant	MODIFIER	LOC109497264	109497264	transcript	XR_002740535.1	pseudogene	1	n.302+17817C>G		-1	-1	-1	-1	-1	-1	0
chrA1	9852980	G	C	PASS	intron_variant	MODIFIER	LOC109497264	109497264	transcript	XR_002153349.2	pseudogene	1	n.302+17817C>G		-1	-1	-1	-1	-1	-1	0
chrA1	9852998	A	C	PASS	intron_variant	MODIFIER	LOC109497264	109497264	transcript	XR_002740535.1	pseudogene	1	n.302+17799T>G		-1	-1	-1	-1	-1	-1	0
chrA1	9852998	A	C	PASS	intron_variant	MODIFIER	LOC109497264	109497264	transcript	XR_002153349.2	pseudogene	1	n.302+17799T>G		-1	-1	-1	-1	-1	-1	0
chrA1	9853025	T	C	PASS	intron_variant	MODIFIER	LOC109497264	109497264	transcript	XR_002740535.1	pseudogene	1	n.302+17772A>G		-1	-1	-1	-1	-1	-1	0
chrA1	9853025	T	C	PASS	intron_variant	MODIFIER	LOC109497264	109497264	transcript	XR_002153349.2	pseudogene	1	n.302+17772A>G		-1	-1	-1	-1	-1	-1	0
chrA1	9853411	C	G	PASS	intron_variant	MODIFIER	LOC109497264	109497264	transcript	XR_002740535.1	pseudogene	1	n.302+17386G>C		-1	-1	-1	-1	-1	-1	0
chrA1	9853411	C	G	PASS	intron_variant	MODIFIER	LOC109497264	109497264	transcript	XR_002153349.2	pseudogene	1	n.302+17386G>C		-1	-1	-1	-1	-1	-1	0
chrA1	9854237	T	C	PASS	intron_variant	MODIFIER	LOC109497264	109497264	transcript	XR_002740535.1	pseudogene	1	n.302+16560A>G		-1	-1	-1	-1	-1	-1	0
chrA1	9854237	T	C	PASS	intron_variant	MODIFIER	LOC109497264	109497264	transcript	XR_002153349.2	pseudogene	1	n.302+16560A>G		-1	-1	-1	-1	-1	-1	0
chrA1	9854254	G	T	PASS	intron_variant	MODIFIER	LOC109497264	109497264	transcript	XR_002740535.1	pseudogene	1	n.302+16543C>A		-1	-1	-1	-1	-1	-1	0
chrA1	9854254	G	T	PASS	intron_variant	MODIFIER	LOC109497264	109497264	transcript	XR_002153349.2	pseudogene	1	n.302+16543C>A		-1	-1	-1	-1	-1	-1	0
chrA1	9854333	T	C	PASS	intron_variant	MODIFIER	LOC109497264	109497264	transcript	XR_002740535.1	pseudogene	1	n.302+16464A>G		-1	-1	-1	-1	-1	-1	0
chrA1	9854333	T	C	PASS	intron_variant	MODIFIER	LOC109497264	109497264	transcript	XR_002153349.2	pseudogene	1	n.302+16464A>G		-1	-1	-1	-1	-1	-1	0
chrA1	9854532	CTTTAACT	C	PASS	intron_variant	MODIFIER	LOC109497264	109497264	transcript	XR_002740535.1	pseudogene	1	n.302+16258_302+16264delAGTTAAA		-1	-1	-1	-1	-1	-1	0
chrA1	9854532	CTTTAACT	C	PASS	intron_variant	MODIFIER	LOC109497264	109497264	transcript	XR_002153349.2	pseudogene	1	n.302+16258_302+16264delAGTTAAA		-1	-1	-1	-1	-1	-1	0
chrA1	9854556	C	T	PASS	intron_variant	MODIFIER	LOC109497264	109497264	transcript	XR_002740535.1	pseudogene	1	n.302+16241G>A		-1	-1	-1	-1	-1	-1	0
chrA1	9854556	C	T	PASS	intron_variant	MODIFIER	LOC109497264	109497264	transcript	XR_002153349.2	pseudogene	1	n.302+16241G>A		-1	-1	-1	-1	-1	-1	0
chrA1	9854596	A	G	PASS	intron_variant	MODIFIER	LOC109497264	109497264	transcript	XR_002740535.1	pseudogene	1	n.302+16201T>C		-1	-1	-1	-1	-1	-1	0
chrA1	9854596	A	G	PASS	intron_variant	MODIFIER	LOC109497264	109497264	transcript	XR_002153349.2	pseudogene	1	n.302+16201T>C		-1	-1	-1	-1	-1	-1	0
chrA1	9854721	C	T	PASS	intron_variant	MODIFIER	LOC109497264	109497264	transcript	XR_002740535.1	pseudogene	1	n.302+16076G>A		-1	-1	-1	-1	-1	-1	0
chrA1	9854721	C	T	PASS	intron_variant	MODIFIER	LOC109497264	109497264	transcript	XR_002153349.2	pseudogene	1	n.302+16076G>A		-1	-1	-1	-1	-1	-1	0
chrA1	9854895	C	G	PASS	intron_variant	MODIFIER	LOC109497264	109497264	transcript	XR_002740535.1	pseudogene	1	n.302+15902G>C		-1	-1	-1	-1	-1	-1	0
chrA1	9854895	C	G	PASS	intron_variant	MODIFIER	LOC109497264	109497264	transcript	XR_002153349.2	pseudogene	1	n.302+15902G>C		-1	-1	-1	-1	-1	-1	0
chrA1	9854898	T	A	PASS	intron_variant	MODIFIER	LOC109497264	109497264	transcript	XR_002740535.1	pseudogene	1	n.302+15899A>T		-1	-1	-1	-1	-1	-1	0
chrA1	9854898	T	A	PASS	intron_variant	MODIFIER	LOC109497264	109497264	transcript	XR_002153349.2	pseudogene	1	n.302+15899A>T		-1	-1	-1	-1	-1	-1	0
chrA1	9854983	C	T	PASS	intron_variant	MODIFIER	LOC109497264	109497264	transcript	XR_002740535.1	pseudogene	1	n.302+15814G>A		-1	-1	-1	-1	-1	-1	0
chrA1	9854983	C	T	PASS	intron_variant	MODIFIER	LOC109497264	109497264	transcript	XR_002153349.2	pseudogene	1	n.302+15814G>A		-1	-1	-1	-1	-1	-1	0
chrA1	9855010	G	A	PASS	intron_variant	MODIFIER	LOC109497264	109497264	transcript	XR_002740535.1	pseudogene	1	n.302+15787C>T		-1	-1	-1	-1	-1	-1	0
chrA1	9855010	G	A	PASS	intron_variant	MODIFIER	LOC109497264	109497264	transcript	XR_002153349.2	pseudogene	1	n.302+15787C>T		-1	-1	-1	-1	-1	-1	0
chrA1	9855059	C	T	PASS	intron_variant	MODIFIER	LOC109497264	109497264	transcript	XR_002740535.1	pseudogene	1	n.302+15738G>A		-1	-1	-1	-1	-1	-1	0
chrA1	9855059	C	T	PASS	intron_variant	MODIFIER	LOC109497264	109497264	transcript	XR_002153349.2	pseudogene	1	n.302+15738G>A		-1	-1	-1	-1	-1	-1	0
chrA1	9855319	G	A	PASS	intron_variant	MODIFIER	LOC109497264	109497264	transcript	XR_002740535.1	pseudogene	1	n.302+15478C>T		-1	-1	-1	-1	-1	-1	0
chrA1	9855319	G	A	PASS	intron_variant	MODIFIER	LOC109497264	109497264	transcript	XR_002153349.2	pseudogene	1	n.302+15478C>T		-1	-1	-1	-1	-1	-1	0
chrA1	9855410	T	C	PASS	intron_variant	MODIFIER	LOC109497264	109497264	transcript	XR_002740535.1	pseudogene	1	n.302+15387A>G		-1	-1	-1	-1	-1	-1	0
chrA1	9855410	T	C	PASS	intron_variant	MODIFIER	LOC109497264	109497264	transcript	XR_002153349.2	pseudogene	1	n.302+15387A>G		-1	-1	-1	-1	-1	-1	0
chrA1	9855454	T	C	PASS	intron_variant	MODIFIER	LOC109497264	109497264	transcript	XR_002740535.1	pseudogene	1	n.302+15343A>G		-1	-1	-1	-1	-1	-1	0
chrA1	9855454	T	C	PASS	intron_variant	MODIFIER	LOC109497264	109497264	transcript	XR_002153349.2	pseudogene	1	n.302+15343A>G		-1	-1	-1	-1	-1	-1	0
chrA1	9857499	G	A	PASS	intron_variant	MODIFIER	LOC109497264	109497264	transcript	XR_002740535.1	pseudogene	1	n.302+13298C>T		-1	-1	-1	-1	-1	-1	0
chrA1	9857499	G	A	PASS	intron_variant	MODIFIER	LOC109497264	109497264	transcript	XR_002153349.2	pseudogene	1	n.302+13298C>T		-1	-1	-1	-1	-1	-1	0
chrA1	9860747	A	C	PASS	intron_variant	MODIFIER	LOC109497264	109497264	transcript	XR_002740535.1	pseudogene	1	n.302+10050T>G		-1	-1	-1	-1	-1	-1	0
chrA1	9860747	A	C	PASS	intron_variant	MODIFIER	LOC109497264	109497264	transcript	XR_002153349.2	pseudogene	1	n.302+10050T>G		-1	-1	-1	-1	-1	-1	0
chrA1	9861666	TG	T	PASS	intron_variant	MODIFIER	LOC109497264	109497264	transcript	XR_002740535.1	pseudogene	1	n.302+9130delC		-1	-1	-1	-1	-1	-1	0
chrA1	9861666	TG	T	PASS	intron_variant	MODIFIER	LOC109497264	109497264	transcript	XR_002153349.2	pseudogene	1	n.302+9130delC		-1	-1	-1	-1	-1	-1	0
chrA1	9865222	GA	G	PASS	intron_variant	MODIFIER	LOC109497264	109497264	transcript	XR_002740535.1	pseudogene	1	n.302+5574delT		-1	-1	-1	-1	-1	-1	0
chrA1	9865222	GA	G	PASS	intron_variant	MODIFIER	LOC109497264	109497264	transcript	XR_002153349.2	pseudogene	1	n.302+5574delT		-1	-1	-1	-1	-1	-1	0
chrA1	9866182	T	C	PASS	intron_variant	MODIFIER	LOC109497264	109497264	transcript	XR_002740535.1	pseudogene	1	n.302+4615A>G		-1	-1	-1	-1	-1	-1	0
chrA1	9866182	T	C	PASS	intron_variant	MODIFIER	LOC109497264	109497264	transcript	XR_002153349.2	pseudogene	1	n.302+4615A>G		-1	-1	-1	-1	-1	-1	0
chrA1	9887412	T	TA	PASS	intron_variant	MODIFIER	USPL1	101090070	transcript	XM_003980279.4	protein_coding	5	c.988+280_988+281insA		-1	-1	-1	-1	-1	-1	0
chrA1	9887412	T	TA	PASS	intron_variant	MODIFIER	USPL1	101090070	transcript	XM_019824898.1	protein_coding	4	c.439+280_439+281insA		-1	-1	-1	-1	-1	-1	0
chrA1	9887412	T	TA	PASS	intron_variant	MODIFIER	USPL1	101090070	transcript	XM_019824901.1	protein_coding	3	c.439+280_439+281insA		-1	-1	-1	-1	-1	-1	0
chrA1	9887412	T	TA	PASS	intron_variant	MODIFIER	USPL1	101090070	transcript	XM_019824892.1	protein_coding	5	c.970+280_970+281insA		-1	-1	-1	-1	-1	-1	0
chrA1	9887412	T	TA	PASS	intron_variant	MODIFIER	USPL1	101090070	transcript	XM_023250450.1	protein_coding	5	c.988+280_988+281insA		-1	-1	-1	-1	-1	-1	0
chrA1	9901003	A	C	PASS	intron_variant	MODIFIER	USPL1	101090070	transcript	XM_003980279.4	protein_coding	7	c.1245-3170A>C		-1	-1	-1	-1	-1	-1	0
chrA1	9901003	A	C	PASS	intron_variant	MODIFIER	USPL1	101090070	transcript	XM_019824898.1	protein_coding	6	c.696-3170A>C		-1	-1	-1	-1	-1	-1	0
chrA1	9901003	A	C	PASS	intron_variant	MODIFIER	USPL1	101090070	transcript	XM_019824901.1	protein_coding	5	c.696-3170A>C		-1	-1	-1	-1	-1	-1	0
chrA1	9901003	A	C	PASS	intron_variant	MODIFIER	USPL1	101090070	transcript	XM_019824892.1	protein_coding	7	c.1227-3170A>C		-1	-1	-1	-1	-1	-1	0
chrA1	9901003	A	C	PASS	intron_variant	MODIFIER	USPL1	101090070	transcript	XM_023250450.1	protein_coding	7	c.1245-3170A>C		-1	-1	-1	-1	-1	-1	0
chrA1	9904472	T	C	PASS	intron_variant	MODIFIER	USPL1	101090070	transcript	XM_003980279.4	protein_coding	8	c.1402+142T>C		-1	-1	-1	-1	-1	-1	0
chrA1	9904472	T	C	PASS	intron_variant	MODIFIER	USPL1	101090070	transcript	XM_019824898.1	protein_coding	7	c.853+142T>C		-1	-1	-1	-1	-1	-1	0
chrA1	9904472	T	C	PASS	intron_variant	MODIFIER	USPL1	101090070	transcript	XM_019824901.1	protein_coding	6	c.853+142T>C		-1	-1	-1	-1	-1	-1	0
chrA1	9904472	T	C	PASS	intron_variant	MODIFIER	USPL1	101090070	transcript	XM_019824892.1	protein_coding	8	c.1384+142T>C		-1	-1	-1	-1	-1	-1	0
chrA1	9904472	T	C	PASS	intron_variant	MODIFIER	USPL1	101090070	transcript	XM_023250450.1	protein_coding	8	c.1402+142T>C		-1	-1	-1	-1	-1	-1	0
chrA1	9917320	G	A	PASS	downstream_gene_variant	MODIFIER	TRNAN-GUU	111557084	transcript	111557084	pseudogene	-1	n.*1639C>T		-1	-1	-1	-1	-1	-1	1639
chrA1	9917320	G	A	PASS	intergenic_region	MODIFIER	USPL1-TRNAN-GUU	101090070-111557084	intergenic_region	101090070-111557084		-1	n.9917320G>A		-1	-1	-1	-1	-1	-1	0
chrA1	9919689	G	T	PASS	upstream_gene_variant	MODIFIER	TRNAN-GUU	111557084	transcript	111557084	pseudogene	-1	n.-657C>A		-1	-1	-1	-1	-1	-1	657
chrA1	9919689	G	T	PASS	upstream_gene_variant	MODIFIER	LOC111559523	111559523	transcript	XR_002740546.1	pseudogene	-1	n.-3941G>T		-1	-1	-1	-1	-1	-1	3941
chrA1	9919689	G	T	PASS	intergenic_region	MODIFIER	TRNAN-GUU-LOC111559523	111557084-111559523	intergenic_region	111557084-111559523		-1	n.9919689G>T		-1	-1	-1	-1	-1	-1	0
chrA1	9923755	A	G	PASS	upstream_gene_variant	MODIFIER	TRNAN-GUU	111557084	transcript	111557084	pseudogene	-1	n.-4723T>C		-1	-1	-1	-1	-1	-1	4723
chrA1	9923755	A	G	PASS	non_coding_transcript_exon_variant	MODIFIER	LOC111559523	111559523	transcript	XR_002740546.1	pseudogene	1	n.126A>G		-1	-1	-1	-1	-1	-1	0
chrA1	9924412	T	C	PASS	intron_variant	MODIFIER	LOC111559523	111559523	transcript	XR_002740546.1	pseudogene	1	n.640+143T>C		-1	-1	-1	-1	-1	-1	0
chrA1	9926876	C	T	PASS	downstream_gene_variant	MODIFIER	LOC111559523	111559523	transcript	XR_002740546.1	pseudogene	-1	n.*1007C>T		-1	-1	-1	-1	-1	-1	1007
chrA1	9926876	C	T	PASS	intergenic_region	MODIFIER	LOC111559523-ALOX5AP	111559523-101090316	intergenic_region	111559523-101090316		-1	n.9926876C>T		-1	-1	-1	-1	-1	-1	0
chrA1	9928419	C	A	PASS	downstream_gene_variant	MODIFIER	LOC111559523	111559523	transcript	XR_002740546.1	pseudogene	-1	n.*2550C>A		-1	-1	-1	-1	-1	-1	2550
chrA1	9928419	C	A	PASS	intergenic_region	MODIFIER	LOC111559523-ALOX5AP	111559523-101090316	intergenic_region	111559523-101090316		-1	n.9928419C>A		-1	-1	-1	-1	-1	-1	0
chrA1	9929334	C	T	PASS	downstream_gene_variant	MODIFIER	LOC111559523	111559523	transcript	XR_002740546.1	pseudogene	-1	n.*3465C>T		-1	-1	-1	-1	-1	-1	3465
chrA1	9929334	C	T	PASS	intergenic_region	MODIFIER	LOC111559523-ALOX5AP	111559523-101090316	intergenic_region	111559523-101090316		-1	n.9929334C>T		-1	-1	-1	-1	-1	-1	0
chrA1	9929488	C	T	PASS	downstream_gene_variant	MODIFIER	LOC111559523	111559523	transcript	XR_002740546.1	pseudogene	-1	n.*3619C>T		-1	-1	-1	-1	-1	-1	3619
chrA1	9929488	C	T	PASS	intergenic_region	MODIFIER	LOC111559523-ALOX5AP	111559523-101090316	intergenic_region	111559523-101090316		-1	n.9929488C>T		-1	-1	-1	-1	-1	-1	0
chrA1	9930482	T	C	PASS	downstream_gene_variant	MODIFIER	LOC111559523	111559523	transcript	XR_002740546.1	pseudogene	-1	n.*4613T>C		-1	-1	-1	-1	-1	-1	4613
chrA1	9930482	T	C	PASS	intergenic_region	MODIFIER	LOC111559523-ALOX5AP	111559523-101090316	intergenic_region	111559523-101090316		-1	n.9930482T>C		-1	-1	-1	-1	-1	-1	0
chrA1	9930744	G	C	PASS	downstream_gene_variant	MODIFIER	LOC111559523	111559523	transcript	XR_002740546.1	pseudogene	-1	n.*4875G>C		-1	-1	-1	-1	-1	-1	4875
chrA1	9930744	G	C	PASS	intergenic_region	MODIFIER	LOC111559523-ALOX5AP	111559523-101090316	intergenic_region	111559523-101090316		-1	n.9930744G>C		-1	-1	-1	-1	-1	-1	0
chrA1	9930850	T	A	PASS	downstream_gene_variant	MODIFIER	LOC111559523	111559523	transcript	XR_002740546.1	pseudogene	-1	n.*4981T>A		-1	-1	-1	-1	-1	-1	4981
chrA1	9930850	T	A	PASS	intergenic_region	MODIFIER	LOC111559523-ALOX5AP	111559523-101090316	intergenic_region	111559523-101090316		-1	n.9930850T>A		-1	-1	-1	-1	-1	-1	0
chrA1	9930872	G	A	PASS	intergenic_region	MODIFIER	LOC111559523-ALOX5AP	111559523-101090316	intergenic_region	111559523-101090316		-1	n.9930872G>A		-1	-1	-1	-1	-1	-1	0
chrA1	9931608	A	G	PASS	intergenic_region	MODIFIER	LOC111559523-ALOX5AP	111559523-101090316	intergenic_region	111559523-101090316		-1	n.9931608A>G		-1	-1	-1	-1	-1	-1	0
chrA1	9931725	T	C	PASS	intergenic_region	MODIFIER	LOC111559523-ALOX5AP	111559523-101090316	intergenic_region	111559523-101090316		-1	n.9931725T>C		-1	-1	-1	-1	-1	-1	0
chrA1	9931735	G	A	PASS	intergenic_region	MODIFIER	LOC111559523-ALOX5AP	111559523-101090316	intergenic_region	111559523-101090316		-1	n.9931735G>A		-1	-1	-1	-1	-1	-1	0
chrA1	9931866	T	C	PASS	intergenic_region	MODIFIER	LOC111559523-ALOX5AP	111559523-101090316	intergenic_region	111559523-101090316		-1	n.9931866T>C		-1	-1	-1	-1	-1	-1	0
chrA1	9931872	C	T	PASS	intergenic_region	MODIFIER	LOC111559523-ALOX5AP	111559523-101090316	intergenic_region	111559523-101090316		-1	n.9931872C>T		-1	-1	-1	-1	-1	-1	0
chrA1	9932347	T	G	PASS	intergenic_region	MODIFIER	LOC111559523-ALOX5AP	111559523-101090316	intergenic_region	111559523-101090316		-1	n.9932347T>G		-1	-1	-1	-1	-1	-1	0
chrA1	9944069	C	T	PASS	intergenic_region	MODIFIER	LOC111559523-ALOX5AP	111559523-101090316	intergenic_region	111559523-101090316		-1	n.9944069C>T		-1	-1	-1	-1	-1	-1	0
chrA1	10002339	G	C	PASS	intergenic_region	MODIFIER	ALOX5AP-LOC102902594	101090316-102902594	intergenic_region	101090316-102902594		-1	n.10002339G>C		-1	-1	-1	-1	-1	-1	0
chrA1	10002533	T	G	PASS	intergenic_region	MODIFIER	ALOX5AP-LOC102902594	101090316-102902594	intergenic_region	101090316-102902594		-1	n.10002533T>G		-1	-1	-1	-1	-1	-1	0
chrA1	10002669	G	A	PASS	intergenic_region	MODIFIER	ALOX5AP-LOC102902594	101090316-102902594	intergenic_region	101090316-102902594		-1	n.10002669G>A		-1	-1	-1	-1	-1	-1	0
chrA1	10002719	G	A	PASS	intergenic_region	MODIFIER	ALOX5AP-LOC102902594	101090316-102902594	intergenic_region	101090316-102902594		-1	n.10002719G>A		-1	-1	-1	-1	-1	-1	0
chrA1	10002810	T	TTAAG	PASS	intergenic_region	MODIFIER	ALOX5AP-LOC102902594	101090316-102902594	intergenic_region	101090316-102902594		-1	n.10002810_10002811insTAAG		-1	-1	-1	-1	-1	-1	0
chrA1	10003287	A	G	PASS	intergenic_region	MODIFIER	ALOX5AP-LOC102902594	101090316-102902594	intergenic_region	101090316-102902594		-1	n.10003287A>G		-1	-1	-1	-1	-1	-1	0
chrA1	10003321	G	A	PASS	intergenic_region	MODIFIER	ALOX5AP-LOC102902594	101090316-102902594	intergenic_region	101090316-102902594		-1	n.10003321G>A		-1	-1	-1	-1	-1	-1	0
chrA1	10004304	C	T	PASS	intergenic_region	MODIFIER	ALOX5AP-LOC102902594	101090316-102902594	intergenic_region	101090316-102902594		-1	n.10004304C>T		-1	-1	-1	-1	-1	-1	0
chrA1	10004468	C	T	PASS	intergenic_region	MODIFIER	ALOX5AP-LOC102902594	101090316-102902594	intergenic_region	101090316-102902594		-1	n.10004468C>T		-1	-1	-1	-1	-1	-1	0
chrA1	10004601	T	C	PASS	intergenic_region	MODIFIER	ALOX5AP-LOC102902594	101090316-102902594	intergenic_region	101090316-102902594		-1	n.10004601T>C		-1	-1	-1	-1	-1	-1	0
chrA1	10006807	C	T	PASS	intergenic_region	MODIFIER	ALOX5AP-LOC102902594	101090316-102902594	intergenic_region	101090316-102902594		-1	n.10006807C>T		-1	-1	-1	-1	-1	-1	0
chrA1	10008646	G	A	PASS	intergenic_region	MODIFIER	ALOX5AP-LOC102902594	101090316-102902594	intergenic_region	101090316-102902594		-1	n.10008646G>A		-1	-1	-1	-1	-1	-1	0
chrA1	10008975	T	C	PASS	intergenic_region	MODIFIER	ALOX5AP-LOC102902594	101090316-102902594	intergenic_region	101090316-102902594		-1	n.10008975T>C		-1	-1	-1	-1	-1	-1	0
chrA1	10018087	G	C	PASS	intergenic_region	MODIFIER	ALOX5AP-LOC102902594	101090316-102902594	intergenic_region	101090316-102902594		-1	n.10018087G>C		-1	-1	-1	-1	-1	-1	0
chrA1	10019380	C	T	PASS	upstream_gene_variant	MODIFIER	LOC102902594	102902594	transcript	XR_002153364.2	pseudogene	-1	n.-3821C>T		-1	-1	-1	-1	-1	-1	3821
chrA1	10019380	C	T	PASS	upstream_gene_variant	MODIFIER	LOC102902594	102902594	transcript	XR_002153365.2	pseudogene	-1	n.-3811C>T		-1	-1	-1	-1	-1	-1	3811
chrA1	10019380	C	T	PASS	upstream_gene_variant	MODIFIER	LOC102902594	102902594	transcript	XR_439408.4	pseudogene	-1	n.-3821C>T		-1	-1	-1	-1	-1	-1	3821
chrA1	10019380	C	T	PASS	intergenic_region	MODIFIER	ALOX5AP-LOC102902594	101090316-102902594	intergenic_region	101090316-102902594		-1	n.10019380C>T		-1	-1	-1	-1	-1	-1	0
chrA1	10019552	T	A	PASS	upstream_gene_variant	MODIFIER	LOC102902594	102902594	transcript	XR_002153364.2	pseudogene	-1	n.-3649T>A		-1	-1	-1	-1	-1	-1	3649
chrA1	10019552	T	A	PASS	upstream_gene_variant	MODIFIER	LOC102902594	102902594	transcript	XR_002153365.2	pseudogene	-1	n.-3639T>A		-1	-1	-1	-1	-1	-1	3639
chrA1	10019552	T	A	PASS	upstream_gene_variant	MODIFIER	LOC102902594	102902594	transcript	XR_439408.4	pseudogene	-1	n.-3649T>A		-1	-1	-1	-1	-1	-1	3649
chrA1	10019552	T	A	PASS	intergenic_region	MODIFIER	ALOX5AP-LOC102902594	101090316-102902594	intergenic_region	101090316-102902594		-1	n.10019552T>A		-1	-1	-1	-1	-1	-1	0
chrA1	10020154	G	T	PASS	upstream_gene_variant	MODIFIER	LOC102902594	102902594	transcript	XR_002153364.2	pseudogene	-1	n.-3047G>T		-1	-1	-1	-1	-1	-1	3047
chrA1	10020154	G	T	PASS	upstream_gene_variant	MODIFIER	LOC102902594	102902594	transcript	XR_002153365.2	pseudogene	-1	n.-3037G>T		-1	-1	-1	-1	-1	-1	3037
chrA1	10020154	G	T	PASS	upstream_gene_variant	MODIFIER	LOC102902594	102902594	transcript	XR_439408.4	pseudogene	-1	n.-3047G>T		-1	-1	-1	-1	-1	-1	3047
chrA1	10020154	G	T	PASS	intergenic_region	MODIFIER	ALOX5AP-LOC102902594	101090316-102902594	intergenic_region	101090316-102902594		-1	n.10020154G>T		-1	-1	-1	-1	-1	-1	0
chrA1	10027559	C	A	PASS	intron_variant	MODIFIER	LOC102902594	102902594	transcript	XR_002153364.2	pseudogene	2	n.724+3391C>A		-1	-1	-1	-1	-1	-1	0
chrA1	10027559	C	A	PASS	intron_variant	MODIFIER	LOC102902594	102902594	transcript	XR_002153365.2	pseudogene	2	n.471+3391C>A		-1	-1	-1	-1	-1	-1	0
chrA1	10027559	C	A	PASS	intron_variant	MODIFIER	LOC102902594	102902594	transcript	XR_439408.4	pseudogene	3	n.544+3391C>A		-1	-1	-1	-1	-1	-1	0
chrA1	10027565	A	G	PASS	intron_variant	MODIFIER	LOC102902594	102902594	transcript	XR_002153364.2	pseudogene	2	n.724+3397A>G		-1	-1	-1	-1	-1	-1	0
chrA1	10027565	A	G	PASS	intron_variant	MODIFIER	LOC102902594	102902594	transcript	XR_002153365.2	pseudogene	2	n.471+3397A>G		-1	-1	-1	-1	-1	-1	0
chrA1	10027565	A	G	PASS	intron_variant	MODIFIER	LOC102902594	102902594	transcript	XR_439408.4	pseudogene	3	n.544+3397A>G		-1	-1	-1	-1	-1	-1	0
chrA1	10138504	C	T	PASS	upstream_gene_variant	MODIFIER	TEX26	101100532	transcript	XM_023250499.1	protein_coding	-1	c.-3710C>T		-1	-1	-1	-1	-1	-1	3695
chrA1	10138504	C	T	PASS	downstream_gene_variant	MODIFIER	MEDAG	101100273	transcript	XM_023250494.1	protein_coding	-1	c.*4514C>T		-1	-1	-1	-1	-1	-1	3448
chrA1	10138504	C	T	PASS	downstream_gene_variant	MODIFIER	LOC109497286	109497286	transcript	XR_002153402.2	pseudogene	-1	n.*1920G>A		-1	-1	-1	-1	-1	-1	1920
chrA1	10138504	C	T	PASS	intergenic_region	MODIFIER	MEDAG-LOC109497286	101100273-109497286	intergenic_region	101100273-109497286		-1	n.10138504C>T		-1	-1	-1	-1	-1	-1	0
chrA1	10146342	G	A	PASS	upstream_gene_variant	MODIFIER	LOC109497286	109497286	transcript	XR_002153402.2	pseudogene	-1	n.-4782C>T		-1	-1	-1	-1	-1	-1	4782
chrA1	10146342	G	A	PASS	intron_variant	MODIFIER	TEX26	101100532	transcript	XM_023250499.1	protein_coding	1	c.153-1339G>A		-1	-1	-1	-1	-1	-1	0
chrA1	10147333	A	AT	PASS	intron_variant	MODIFIER	TEX26	101100532	transcript	XM_023250499.1	protein_coding	1	c.153-348_153-347insT		-1	-1	-1	-1	-1	-1	0
chrA1	10147357	T	G	PASS	intron_variant	MODIFIER	TEX26	101100532	transcript	XM_023250499.1	protein_coding	1	c.153-324T>G		-1	-1	-1	-1	-1	-1	0
chrA1	10147721	T	C	PASS	missense_variant	MODERATE	TEX26	101100532	transcript	XM_023250499.1	protein_coding	2	c.193T>C	p.Cys65Arg	208	1456	193	753	65	250	0
chrA1	10154279	G	A	PASS	intron_variant	MODIFIER	TEX26	101100532	transcript	XM_023250499.1	protein_coding	3	c.393+1403G>A		-1	-1	-1	-1	-1	-1	0
chrA1	10178524	A	G	PASS	downstream_gene_variant	MODIFIER	TEX26	101100532	transcript	XM_023250499.1	protein_coding	-1	c.*6512A>G		-1	-1	-1	-1	-1	-1	4469
chrA1	10178524	A	G	PASS	intergenic_region	MODIFIER	TEX26-LOC111559529	101100532-111559529	intergenic_region	101100532-111559529		-1	n.10178524A>G		-1	-1	-1	-1	-1	-1	0
chrA1	10180285	T	C	PASS	intergenic_region	MODIFIER	TEX26-LOC111559529	101100532-111559529	intergenic_region	101100532-111559529		-1	n.10180285T>C		-1	-1	-1	-1	-1	-1	0
chrA1	10181169	C	G	PASS	intergenic_region	MODIFIER	TEX26-LOC111559529	101100532-111559529	intergenic_region	101100532-111559529		-1	n.10181169C>G		-1	-1	-1	-1	-1	-1	0
chrA1	10182387	TA	T	PASS	intergenic_region	MODIFIER	TEX26-LOC111559529	101100532-111559529	intergenic_region	101100532-111559529		-1	n.10182388delA		-1	-1	-1	-1	-1	-1	0
chrA1	10182431	C	T	PASS	intergenic_region	MODIFIER	TEX26-LOC111559529	101100532-111559529	intergenic_region	101100532-111559529		-1	n.10182431C>T		-1	-1	-1	-1	-1	-1	0
chrA1	10183294	T	G	PASS	intergenic_region	MODIFIER	TEX26-LOC111559529	101100532-111559529	intergenic_region	101100532-111559529		-1	n.10183294T>G		-1	-1	-1	-1	-1	-1	0
chrA1	10184187	A	G	PASS	intergenic_region	MODIFIER	TEX26-LOC111559529	101100532-111559529	intergenic_region	101100532-111559529		-1	n.10184187A>G		-1	-1	-1	-1	-1	-1	0
chrA1	10184694	A	AT	PASS	intergenic_region	MODIFIER	TEX26-LOC111559529	101100532-111559529	intergenic_region	101100532-111559529		-1	n.10184694_10184695insT		-1	-1	-1	-1	-1	-1	0
chrA1	10198178	C	T	PASS	intergenic_region	MODIFIER	LOC111559529-LOC111559531	111559529-111559531	intergenic_region	111559529-111559531		-1	n.10198178C>T		-1	-1	-1	-1	-1	-1	0
chrA1	10360367	A	G	PASS	downstream_gene_variant	MODIFIER	LOC109497283	109497283	transcript	XR_002740582.1	pseudogene	-1	n.*2583A>G		-1	-1	-1	-1	-1	-1	2583
chrA1	10360367	A	G	PASS	intergenic_region	MODIFIER	LOC109497283-LOC111559537	109497283-111559537	intergenic_region	109497283-111559537		-1	n.10360367A>G		-1	-1	-1	-1	-1	-1	0
chrA1	10364335	A	T	PASS	intergenic_region	MODIFIER	LOC109497283-LOC111559537	109497283-111559537	intergenic_region	109497283-111559537		-1	n.10364335A>T		-1	-1	-1	-1	-1	-1	0
chrA1	10367466	A	AT	PASS	intergenic_region	MODIFIER	LOC109497283-LOC111559537	109497283-111559537	intergenic_region	109497283-111559537		-1	n.10367466_10367467insT		-1	-1	-1	-1	-1	-1	0
chrA1	10367477	T	G	PASS	intergenic_region	MODIFIER	LOC109497283-LOC111559537	109497283-111559537	intergenic_region	109497283-111559537		-1	n.10367477T>G		-1	-1	-1	-1	-1	-1	0
chrA1	10368142	T	C	PASS	intergenic_region	MODIFIER	LOC109497283-LOC111559537	109497283-111559537	intergenic_region	109497283-111559537		-1	n.10368142T>C		-1	-1	-1	-1	-1	-1	0
chrA1	10368476	G	A	PASS	intergenic_region	MODIFIER	LOC109497283-LOC111559537	109497283-111559537	intergenic_region	109497283-111559537		-1	n.10368476G>A		-1	-1	-1	-1	-1	-1	0
chrA1	10370688	C	CTCCG	PASS	intergenic_region	MODIFIER	LOC109497283-LOC111559537	109497283-111559537	intergenic_region	109497283-111559537		-1	n.10370688_10370689insTCCG		-1	-1	-1	-1	-1	-1	0
chrA1	10371318	GGGA	G	PASS	intergenic_region	MODIFIER	LOC109497283-LOC111559537	109497283-111559537	intergenic_region	109497283-111559537		-1	n.10371319_10371321delGGA		-1	-1	-1	-1	-1	-1	0
chrA1	10371916	G	A	PASS	intergenic_region	MODIFIER	LOC109497283-LOC111559537	109497283-111559537	intergenic_region	109497283-111559537		-1	n.10371916G>A		-1	-1	-1	-1	-1	-1	0
chrA1	10372096	G	A	PASS	intergenic_region	MODIFIER	LOC109497283-LOC111559537	109497283-111559537	intergenic_region	109497283-111559537		-1	n.10372096G>A		-1	-1	-1	-1	-1	-1	0
chrA1	10372649	T	C	PASS	intergenic_region	MODIFIER	LOC109497283-LOC111559537	109497283-111559537	intergenic_region	109497283-111559537		-1	n.10372649T>C		-1	-1	-1	-1	-1	-1	0
chrA1	10373901	G	A	PASS	intergenic_region	MODIFIER	LOC109497283-LOC111559537	109497283-111559537	intergenic_region	109497283-111559537		-1	n.10373901G>A		-1	-1	-1	-1	-1	-1	0
chrA1	10374490	A	G	PASS	intergenic_region	MODIFIER	LOC109497283-LOC111559537	109497283-111559537	intergenic_region	109497283-111559537		-1	n.10374490A>G		-1	-1	-1	-1	-1	-1	0
chrA1	10374627	C	T	PASS	intergenic_region	MODIFIER	LOC109497283-LOC111559537	109497283-111559537	intergenic_region	109497283-111559537		-1	n.10374627C>T		-1	-1	-1	-1	-1	-1	0
chrA1	10374828	C	T	PASS	intergenic_region	MODIFIER	LOC109497283-LOC111559537	109497283-111559537	intergenic_region	109497283-111559537		-1	n.10374828C>T		-1	-1	-1	-1	-1	-1	0
chrA1	10374846	TGAGAGAGAGAGAGAAGAGAGAGAGAGAGAGAGAGAGAGAGGAGAGAGAGAGAGGAGAGAGAGAGAGAGAGAGAGAAGAGA	T	PASS	intergenic_region	MODIFIER	LOC109497283-LOC111559537	109497283-111559537	intergenic_region	109497283-111559537		-1	n.10374847_10374926delGAGAGAGAGAGAGAAGAGAGAGAGAGAGAGAGAGAGAGAGGAGAGAGAGAGAGGAGAGAGAGAGAGAGAGAGAGAAGAGA		-1	-1	-1	-1	-1	-1	0
chrA1	10375469	G	A	PASS	downstream_gene_variant	MODIFIER	LOC111559537	111559537	transcript	XR_002740585.1	pseudogene	-1	n.*4674C>T		-1	-1	-1	-1	-1	-1	4674
chrA1	10375469	G	A	PASS	intergenic_region	MODIFIER	LOC109497283-LOC111559537	109497283-111559537	intergenic_region	109497283-111559537		-1	n.10375469G>A		-1	-1	-1	-1	-1	-1	0
chrA1	10375592	GA	G	PASS	downstream_gene_variant	MODIFIER	LOC111559537	111559537	transcript	XR_002740585.1	pseudogene	-1	n.*4550delT		-1	-1	-1	-1	-1	-1	4550
chrA1	10375592	GA	G	PASS	intergenic_region	MODIFIER	LOC109497283-LOC111559537	109497283-111559537	intergenic_region	109497283-111559537		-1	n.10375593delA		-1	-1	-1	-1	-1	-1	0
chrA1	10375923	T	C	PASS	downstream_gene_variant	MODIFIER	LOC111559537	111559537	transcript	XR_002740585.1	pseudogene	-1	n.*4220A>G		-1	-1	-1	-1	-1	-1	4220
chrA1	10375923	T	C	PASS	intergenic_region	MODIFIER	LOC109497283-LOC111559537	109497283-111559537	intergenic_region	109497283-111559537		-1	n.10375923T>C		-1	-1	-1	-1	-1	-1	0
chrA1	10377035	A	G	PASS	downstream_gene_variant	MODIFIER	LOC111559537	111559537	transcript	XR_002740585.1	pseudogene	-1	n.*3108T>C		-1	-1	-1	-1	-1	-1	3108
chrA1	10377035	A	G	PASS	intergenic_region	MODIFIER	LOC109497283-LOC111559537	109497283-111559537	intergenic_region	109497283-111559537		-1	n.10377035A>G		-1	-1	-1	-1	-1	-1	0
chrA1	10377100	C	G	PASS	downstream_gene_variant	MODIFIER	LOC111559537	111559537	transcript	XR_002740585.1	pseudogene	-1	n.*3043G>C		-1	-1	-1	-1	-1	-1	3043
chrA1	10377100	C	G	PASS	intergenic_region	MODIFIER	LOC109497283-LOC111559537	109497283-111559537	intergenic_region	109497283-111559537		-1	n.10377100C>G		-1	-1	-1	-1	-1	-1	0
chrA1	10379545	G	A	PASS	upstream_gene_variant	MODIFIER	B3GLCT	101081856	transcript	XM_023250518.1	protein_coding	-1	c.-4388G>A		-1	-1	-1	-1	-1	-1	4284
chrA1	10379545	G	A	PASS	downstream_gene_variant	MODIFIER	LOC111559537	111559537	transcript	XR_002740585.1	pseudogene	-1	n.*598C>T		-1	-1	-1	-1	-1	-1	598
chrA1	10379545	G	A	PASS	intergenic_region	MODIFIER	LOC109497283-LOC111559537	109497283-111559537	intergenic_region	109497283-111559537		-1	n.10379545G>A		-1	-1	-1	-1	-1	-1	0
chrA1	10381341	G	A	PASS	upstream_gene_variant	MODIFIER	B3GLCT	101081856	transcript	XM_023250518.1	protein_coding	-1	c.-2592G>A		-1	-1	-1	-1	-1	-1	2488
chrA1	10381341	G	A	PASS	non_coding_transcript_exon_variant	MODIFIER	LOC111559537	111559537	transcript	XR_002740585.1	pseudogene	2	n.1108C>T		-1	-1	-1	-1	-1	-1	0
chrA1	10381470	T	TA	PASS	upstream_gene_variant	MODIFIER	B3GLCT	101081856	transcript	XM_023250518.1	protein_coding	-1	c.-2463_-2462insA		-1	-1	-1	-1	-1	-1	2358
chrA1	10381470	T	TA	PASS	non_coding_transcript_exon_variant	MODIFIER	LOC111559537	111559537	transcript	XR_002740585.1	pseudogene	2	n.978dupT		-1	-1	-1	-1	-1	-1	0
chrA1	10381547	C	T	PASS	upstream_gene_variant	MODIFIER	B3GLCT	101081856	transcript	XM_023250518.1	protein_coding	-1	c.-2386C>T		-1	-1	-1	-1	-1	-1	2282
chrA1	10381547	C	T	PASS	non_coding_transcript_exon_variant	MODIFIER	LOC111559537	111559537	transcript	XR_002740585.1	pseudogene	2	n.902G>A		-1	-1	-1	-1	-1	-1	0
chrA1	10382253	CCTT	C	PASS	upstream_gene_variant	MODIFIER	B3GLCT	101081856	transcript	XM_023250518.1	protein_coding	-1	c.-1679_-1677delCTT		-1	-1	-1	-1	-1	-1	1575
chrA1	10382253	CCTT	C	PASS	non_coding_transcript_exon_variant	MODIFIER	LOC111559537	111559537	transcript	XR_002740585.1	pseudogene	2	n.193_195delAAG		-1	-1	-1	-1	-1	-1	0
chrA1	10382741	G	GT	PASS	upstream_gene_variant	MODIFIER	B3GLCT	101081856	transcript	XM_023250518.1	protein_coding	-1	c.-1192_-1191insT		-1	-1	-1	-1	-1	-1	1087
chrA1	10382741	G	GT	PASS	intron_variant	MODIFIER	LOC111559537	111559537	transcript	XR_002740585.1	pseudogene	1	n.107-400_107-399insA		-1	-1	-1	-1	-1	-1	0
chrA1	10384384	G	A	PASS	upstream_gene_variant	MODIFIER	LOC111559537	111559537	transcript	XR_002740585.1	pseudogene	-1	n.-281C>T		-1	-1	-1	-1	-1	-1	281
chrA1	10384384	G	A	PASS	intron_variant	MODIFIER	B3GLCT	101081856	transcript	XM_023250518.1	protein_coding	1	c.76+376G>A		-1	-1	-1	-1	-1	-1	0
chrA1	10456779	TTTAAG	T	PASS	intron_variant	MODIFIER	B3GLCT	101081856	transcript	XM_023250518.1	protein_coding	10	c.857-2436_857-2432delTTAAG		-1	-1	-1	-1	-1	-1	0
chrA1	10456779	TTTAAG	T	PASS	intron_variant	MODIFIER	LOC109497301	109497301	transcript	XR_002153413.2	pseudogene	2	n.4729+3223_4729+3227delCTTAA		-1	-1	-1	-1	-1	-1	0
chrA1	10456779	TTTAAG	T	PASS	intron_variant	MODIFIER	B3GLCT	101081856	transcript	XM_023250520.1	protein_coding	10	c.551-2436_551-2432delTTAAG		-1	-1	-1	-1	-1	-1	0
chrA1	10456779	TTTAAG	T	PASS	intron_variant	MODIFIER	B3GLCT	101081856	transcript	XM_023250525.1	protein_coding	8	c.551-2436_551-2432delTTAAG		-1	-1	-1	-1	-1	-1	0
chrA1	10458603	C	G	PASS	intron_variant	MODIFIER	B3GLCT	101081856	transcript	XM_023250518.1	protein_coding	10	c.857-613C>G		-1	-1	-1	-1	-1	-1	0
chrA1	10458603	C	G	PASS	intron_variant	MODIFIER	LOC109497301	109497301	transcript	XR_002153413.2	pseudogene	2	n.4729+1404G>C		-1	-1	-1	-1	-1	-1	0
chrA1	10458603	C	G	PASS	intron_variant	MODIFIER	B3GLCT	101081856	transcript	XM_023250520.1	protein_coding	10	c.551-613C>G		-1	-1	-1	-1	-1	-1	0
chrA1	10458603	C	G	PASS	intron_variant	MODIFIER	B3GLCT	101081856	transcript	XM_023250525.1	protein_coding	8	c.551-613C>G		-1	-1	-1	-1	-1	-1	0
chrA1	10459779	C	T	PASS	intron_variant	MODIFIER	B3GLCT	101081856	transcript	XM_023250518.1	protein_coding	11	c.970+450C>T		-1	-1	-1	-1	-1	-1	0
chrA1	10459779	C	T	PASS	intron_variant	MODIFIER	LOC109497301	109497301	transcript	XR_002153413.2	pseudogene	2	n.4729+228G>A		-1	-1	-1	-1	-1	-1	0
chrA1	10459779	C	T	PASS	intron_variant	MODIFIER	B3GLCT	101081856	transcript	XM_023250520.1	protein_coding	11	c.664+450C>T		-1	-1	-1	-1	-1	-1	0
chrA1	10459779	C	T	PASS	intron_variant	MODIFIER	B3GLCT	101081856	transcript	XM_023250525.1	protein_coding	9	c.664+450C>T		-1	-1	-1	-1	-1	-1	0
chrA1	10460264	AGTCT	A	PASS	intron_variant	MODIFIER	B3GLCT	101081856	transcript	XM_023250518.1	protein_coding	11	c.970+936_970+939delGTCT		-1	-1	-1	-1	-1	-1	0
chrA1	10460264	AGTCT	A	PASS	intron_variant	MODIFIER	LOC109497301	109497301	transcript	XR_002153413.2	pseudogene	1	n.4649-181_4649-178delAGAC		-1	-1	-1	-1	-1	-1	0
chrA1	10460264	AGTCT	A	PASS	intron_variant	MODIFIER	B3GLCT	101081856	transcript	XM_023250520.1	protein_coding	11	c.664+936_664+939delGTCT		-1	-1	-1	-1	-1	-1	0
chrA1	10460264	AGTCT	A	PASS	intron_variant	MODIFIER	B3GLCT	101081856	transcript	XM_023250525.1	protein_coding	9	c.664+936_664+939delGTCT		-1	-1	-1	-1	-1	-1	0
chrA1	10460817	A	G	PASS	intron_variant	MODIFIER	B3GLCT	101081856	transcript	XM_023250518.1	protein_coding	11	c.971-415A>G		-1	-1	-1	-1	-1	-1	0
chrA1	10460817	A	G	PASS	intron_variant	MODIFIER	LOC109497301	109497301	transcript	XR_002153413.2	pseudogene	1	n.4649-730T>C		-1	-1	-1	-1	-1	-1	0
chrA1	10460817	A	G	PASS	intron_variant	MODIFIER	B3GLCT	101081856	transcript	XM_023250520.1	protein_coding	11	c.665-415A>G		-1	-1	-1	-1	-1	-1	0
chrA1	10460817	A	G	PASS	intron_variant	MODIFIER	B3GLCT	101081856	transcript	XM_023250525.1	protein_coding	9	c.665-415A>G		-1	-1	-1	-1	-1	-1	0
chrA1	10460899	T	C	PASS	intron_variant	MODIFIER	B3GLCT	101081856	transcript	XM_023250518.1	protein_coding	11	c.971-333T>C		-1	-1	-1	-1	-1	-1	0
chrA1	10460899	T	C	PASS	intron_variant	MODIFIER	LOC109497301	109497301	transcript	XR_002153413.2	pseudogene	1	n.4649-812A>G		-1	-1	-1	-1	-1	-1	0
chrA1	10460899	T	C	PASS	intron_variant	MODIFIER	B3GLCT	101081856	transcript	XM_023250520.1	protein_coding	11	c.665-333T>C		-1	-1	-1	-1	-1	-1	0
chrA1	10460899	T	C	PASS	intron_variant	MODIFIER	B3GLCT	101081856	transcript	XM_023250525.1	protein_coding	9	c.665-333T>C		-1	-1	-1	-1	-1	-1	0
chrA1	10461028	G	A	PASS	intron_variant	MODIFIER	B3GLCT	101081856	transcript	XM_023250518.1	protein_coding	11	c.971-204G>A		-1	-1	-1	-1	-1	-1	0
chrA1	10461028	G	A	PASS	intron_variant	MODIFIER	LOC109497301	109497301	transcript	XR_002153413.2	pseudogene	1	n.4649-941C>T		-1	-1	-1	-1	-1	-1	0
chrA1	10461028	G	A	PASS	intron_variant	MODIFIER	B3GLCT	101081856	transcript	XM_023250520.1	protein_coding	11	c.665-204G>A		-1	-1	-1	-1	-1	-1	0
chrA1	10461028	G	A	PASS	intron_variant	MODIFIER	B3GLCT	101081856	transcript	XM_023250525.1	protein_coding	9	c.665-204G>A		-1	-1	-1	-1	-1	-1	0
chrA1	10461091	A	AT	PASS	intron_variant	MODIFIER	B3GLCT	101081856	transcript	XM_023250518.1	protein_coding	11	c.971-141_971-140insT		-1	-1	-1	-1	-1	-1	0
chrA1	10461091	A	AT	PASS	intron_variant	MODIFIER	LOC109497301	109497301	transcript	XR_002153413.2	pseudogene	1	n.4649-1005_4649-1004insA		-1	-1	-1	-1	-1	-1	0
chrA1	10461091	A	AT	PASS	intron_variant	MODIFIER	B3GLCT	101081856	transcript	XM_023250520.1	protein_coding	11	c.665-141_665-140insT		-1	-1	-1	-1	-1	-1	0
chrA1	10461091	A	AT	PASS	intron_variant	MODIFIER	B3GLCT	101081856	transcript	XM_023250525.1	protein_coding	9	c.665-141_665-140insT		-1	-1	-1	-1	-1	-1	0
chrA1	10461355	G	A	PASS	intron_variant	MODIFIER	B3GLCT	101081856	transcript	XM_023250518.1	protein_coding	12	c.1070+24G>A		-1	-1	-1	-1	-1	-1	0
chrA1	10461355	G	A	PASS	intron_variant	MODIFIER	LOC109497301	109497301	transcript	XR_002153413.2	pseudogene	1	n.4649-1268C>T		-1	-1	-1	-1	-1	-1	0
chrA1	10461355	G	A	PASS	intron_variant	MODIFIER	B3GLCT	101081856	transcript	XM_023250520.1	protein_coding	12	c.764+24G>A		-1	-1	-1	-1	-1	-1	0
chrA1	10461355	G	A	PASS	intron_variant	MODIFIER	B3GLCT	101081856	transcript	XM_023250525.1	protein_coding	10	c.764+24G>A		-1	-1	-1	-1	-1	-1	0
chrA1	10462713	T	G	PASS	intron_variant	MODIFIER	B3GLCT	101081856	transcript	XM_023250518.1	protein_coding	12	c.1070+1382T>G		-1	-1	-1	-1	-1	-1	0
chrA1	10462713	T	G	PASS	intron_variant	MODIFIER	LOC109497301	109497301	transcript	XR_002153413.2	pseudogene	1	n.4648+647A>C		-1	-1	-1	-1	-1	-1	0
chrA1	10462713	T	G	PASS	intron_variant	MODIFIER	B3GLCT	101081856	transcript	XM_023250520.1	protein_coding	12	c.764+1382T>G		-1	-1	-1	-1	-1	-1	0
chrA1	10462713	T	G	PASS	intron_variant	MODIFIER	B3GLCT	101081856	transcript	XM_023250525.1	protein_coding	10	c.764+1382T>G		-1	-1	-1	-1	-1	-1	0
chrA1	10468299	TAAAAAG	T	PASS	upstream_gene_variant	MODIFIER	LOC109497301	109497301	transcript	XR_002153413.2	pseudogene	-1	n.-298_-293delCTTTTT		-1	-1	-1	-1	-1	-1	293
chrA1	10468299	TAAAAAG	T	PASS	intron_variant	MODIFIER	B3GLCT	101081856	transcript	XM_023250518.1	protein_coding	12	c.1070+6969_1070+6974delAAAAAG		-1	-1	-1	-1	-1	-1	0
chrA1	10468299	TAAAAAG	T	PASS	intron_variant	MODIFIER	B3GLCT	101081856	transcript	XM_023250520.1	protein_coding	12	c.764+6969_764+6974delAAAAAG		-1	-1	-1	-1	-1	-1	0
chrA1	10468299	TAAAAAG	T	PASS	intron_variant	MODIFIER	B3GLCT	101081856	transcript	XM_023250525.1	protein_coding	10	c.764+6969_764+6974delAAAAAG		-1	-1	-1	-1	-1	-1	0
chrA1	10469007	C	A	PASS	upstream_gene_variant	MODIFIER	LOC109497301	109497301	transcript	XR_002153413.2	pseudogene	-1	n.-1000G>T		-1	-1	-1	-1	-1	-1	1000
chrA1	10469007	C	A	PASS	intron_variant	MODIFIER	B3GLCT	101081856	transcript	XM_023250518.1	protein_coding	12	c.1070+7676C>A		-1	-1	-1	-1	-1	-1	0
chrA1	10469007	C	A	PASS	intron_variant	MODIFIER	B3GLCT	101081856	transcript	XM_023250520.1	protein_coding	12	c.764+7676C>A		-1	-1	-1	-1	-1	-1	0
chrA1	10469007	C	A	PASS	intron_variant	MODIFIER	B3GLCT	101081856	transcript	XM_023250525.1	protein_coding	10	c.764+7676C>A		-1	-1	-1	-1	-1	-1	0
chrA1	10469536	G	C	PASS	upstream_gene_variant	MODIFIER	LOC109497301	109497301	transcript	XR_002153413.2	pseudogene	-1	n.-1529C>G		-1	-1	-1	-1	-1	-1	1529
chrA1	10469536	G	C	PASS	intron_variant	MODIFIER	B3GLCT	101081856	transcript	XM_023250518.1	protein_coding	12	c.1070+8205G>C		-1	-1	-1	-1	-1	-1	0
chrA1	10469536	G	C	PASS	intron_variant	MODIFIER	B3GLCT	101081856	transcript	XM_023250520.1	protein_coding	12	c.764+8205G>C		-1	-1	-1	-1	-1	-1	0
chrA1	10469536	G	C	PASS	intron_variant	MODIFIER	B3GLCT	101081856	transcript	XM_023250525.1	protein_coding	10	c.764+8205G>C		-1	-1	-1	-1	-1	-1	0
chrA1	10471091	C	CA	PASS	upstream_gene_variant	MODIFIER	LOC109497301	109497301	transcript	XR_002153413.2	pseudogene	-1	n.-3085_-3084insT		-1	-1	-1	-1	-1	-1	3085
chrA1	10471091	C	CA	PASS	intron_variant	MODIFIER	B3GLCT	101081856	transcript	XM_023250518.1	protein_coding	12	c.1070+9760_1070+9761insA		-1	-1	-1	-1	-1	-1	0
chrA1	10471091	C	CA	PASS	intron_variant	MODIFIER	B3GLCT	101081856	transcript	XM_023250520.1	protein_coding	12	c.764+9760_764+9761insA		-1	-1	-1	-1	-1	-1	0
chrA1	10471091	C	CA	PASS	intron_variant	MODIFIER	B3GLCT	101081856	transcript	XM_023250525.1	protein_coding	10	c.764+9760_764+9761insA		-1	-1	-1	-1	-1	-1	0
chrA1	10471571	C	T	PASS	upstream_gene_variant	MODIFIER	LOC109497301	109497301	transcript	XR_002153413.2	pseudogene	-1	n.-3564G>A		-1	-1	-1	-1	-1	-1	3564
chrA1	10471571	C	T	PASS	intron_variant	MODIFIER	B3GLCT	101081856	transcript	XM_023250518.1	protein_coding	12	c.1071-9530C>T		-1	-1	-1	-1	-1	-1	0
chrA1	10471571	C	T	PASS	intron_variant	MODIFIER	B3GLCT	101081856	transcript	XM_023250520.1	protein_coding	12	c.765-9530C>T		-1	-1	-1	-1	-1	-1	0
chrA1	10471571	C	T	PASS	intron_variant	MODIFIER	B3GLCT	101081856	transcript	XM_023250525.1	protein_coding	10	c.765-9530C>T		-1	-1	-1	-1	-1	-1	0
chrA1	10471641	G	A	PASS	upstream_gene_variant	MODIFIER	LOC109497301	109497301	transcript	XR_002153413.2	pseudogene	-1	n.-3634C>T		-1	-1	-1	-1	-1	-1	3634
chrA1	10471641	G	A	PASS	intron_variant	MODIFIER	B3GLCT	101081856	transcript	XM_023250518.1	protein_coding	12	c.1071-9460G>A		-1	-1	-1	-1	-1	-1	0
chrA1	10471641	G	A	PASS	intron_variant	MODIFIER	B3GLCT	101081856	transcript	XM_023250520.1	protein_coding	12	c.765-9460G>A		-1	-1	-1	-1	-1	-1	0
chrA1	10471641	G	A	PASS	intron_variant	MODIFIER	B3GLCT	101081856	transcript	XM_023250525.1	protein_coding	10	c.765-9460G>A		-1	-1	-1	-1	-1	-1	0
chrA1	10471896	A	T	PASS	upstream_gene_variant	MODIFIER	LOC109497301	109497301	transcript	XR_002153413.2	pseudogene	-1	n.-3889T>A		-1	-1	-1	-1	-1	-1	3889
chrA1	10471896	A	T	PASS	intron_variant	MODIFIER	B3GLCT	101081856	transcript	XM_023250518.1	protein_coding	12	c.1071-9205A>T		-1	-1	-1	-1	-1	-1	0
chrA1	10471896	A	T	PASS	intron_variant	MODIFIER	B3GLCT	101081856	transcript	XM_023250520.1	protein_coding	12	c.765-9205A>T		-1	-1	-1	-1	-1	-1	0
chrA1	10471896	A	T	PASS	intron_variant	MODIFIER	B3GLCT	101081856	transcript	XM_023250525.1	protein_coding	10	c.765-9205A>T		-1	-1	-1	-1	-1	-1	0
chrA1	10471898	T	C	PASS	upstream_gene_variant	MODIFIER	LOC109497301	109497301	transcript	XR_002153413.2	pseudogene	-1	n.-3891A>G		-1	-1	-1	-1	-1	-1	3891
chrA1	10471898	T	C	PASS	intron_variant	MODIFIER	B3GLCT	101081856	transcript	XM_023250518.1	protein_coding	12	c.1071-9203T>C		-1	-1	-1	-1	-1	-1	0
chrA1	10471898	T	C	PASS	intron_variant	MODIFIER	B3GLCT	101081856	transcript	XM_023250520.1	protein_coding	12	c.765-9203T>C		-1	-1	-1	-1	-1	-1	0
chrA1	10471898	T	C	PASS	intron_variant	MODIFIER	B3GLCT	101081856	transcript	XM_023250525.1	protein_coding	10	c.765-9203T>C		-1	-1	-1	-1	-1	-1	0
chrA1	10471900	C	G	PASS	upstream_gene_variant	MODIFIER	LOC109497301	109497301	transcript	XR_002153413.2	pseudogene	-1	n.-3893G>C		-1	-1	-1	-1	-1	-1	3893
chrA1	10471900	C	G	PASS	intron_variant	MODIFIER	B3GLCT	101081856	transcript	XM_023250518.1	protein_coding	12	c.1071-9201C>G		-1	-1	-1	-1	-1	-1	0
chrA1	10471900	C	G	PASS	intron_variant	MODIFIER	B3GLCT	101081856	transcript	XM_023250520.1	protein_coding	12	c.765-9201C>G		-1	-1	-1	-1	-1	-1	0
chrA1	10471900	C	G	PASS	intron_variant	MODIFIER	B3GLCT	101081856	transcript	XM_023250525.1	protein_coding	10	c.765-9201C>G		-1	-1	-1	-1	-1	-1	0
chrA1	10471915	C	A	PASS	upstream_gene_variant	MODIFIER	LOC109497301	109497301	transcript	XR_002153413.2	pseudogene	-1	n.-3908G>T		-1	-1	-1	-1	-1	-1	3908
chrA1	10471915	C	A	PASS	intron_variant	MODIFIER	B3GLCT	101081856	transcript	XM_023250518.1	protein_coding	12	c.1071-9186C>A		-1	-1	-1	-1	-1	-1	0
chrA1	10471915	C	A	PASS	intron_variant	MODIFIER	B3GLCT	101081856	transcript	XM_023250520.1	protein_coding	12	c.765-9186C>A		-1	-1	-1	-1	-1	-1	0
chrA1	10471915	C	A	PASS	intron_variant	MODIFIER	B3GLCT	101081856	transcript	XM_023250525.1	protein_coding	10	c.765-9186C>A		-1	-1	-1	-1	-1	-1	0
chrA1	10473300	C	T	PASS	intron_variant	MODIFIER	B3GLCT	101081856	transcript	XM_023250518.1	protein_coding	12	c.1071-7801C>T		-1	-1	-1	-1	-1	-1	0
chrA1	10473300	C	T	PASS	intron_variant	MODIFIER	B3GLCT	101081856	transcript	XM_023250520.1	protein_coding	12	c.765-7801C>T		-1	-1	-1	-1	-1	-1	0
chrA1	10473300	C	T	PASS	intron_variant	MODIFIER	B3GLCT	101081856	transcript	XM_023250525.1	protein_coding	10	c.765-7801C>T		-1	-1	-1	-1	-1	-1	0
chrA1	10473317	T	C	PASS	intron_variant	MODIFIER	B3GLCT	101081856	transcript	XM_023250518.1	protein_coding	12	c.1071-7784T>C		-1	-1	-1	-1	-1	-1	0
chrA1	10473317	T	C	PASS	intron_variant	MODIFIER	B3GLCT	101081856	transcript	XM_023250520.1	protein_coding	12	c.765-7784T>C		-1	-1	-1	-1	-1	-1	0
chrA1	10473317	T	C	PASS	intron_variant	MODIFIER	B3GLCT	101081856	transcript	XM_023250525.1	protein_coding	10	c.765-7784T>C		-1	-1	-1	-1	-1	-1	0
chrA1	10475193	CAT	C	PASS	intron_variant	MODIFIER	B3GLCT	101081856	transcript	XM_023250518.1	protein_coding	12	c.1071-5907_1071-5906delAT		-1	-1	-1	-1	-1	-1	0
chrA1	10475193	CAT	C	PASS	intron_variant	MODIFIER	B3GLCT	101081856	transcript	XM_023250520.1	protein_coding	12	c.765-5907_765-5906delAT		-1	-1	-1	-1	-1	-1	0
chrA1	10475193	CAT	C	PASS	intron_variant	MODIFIER	B3GLCT	101081856	transcript	XM_023250525.1	protein_coding	10	c.765-5907_765-5906delAT		-1	-1	-1	-1	-1	-1	0
chrA1	10476517	T	C	PASS	intron_variant	MODIFIER	B3GLCT	101081856	transcript	XM_023250518.1	protein_coding	12	c.1071-4584T>C		-1	-1	-1	-1	-1	-1	0
chrA1	10476517	T	C	PASS	intron_variant	MODIFIER	B3GLCT	101081856	transcript	XM_023250520.1	protein_coding	12	c.765-4584T>C		-1	-1	-1	-1	-1	-1	0
chrA1	10476517	T	C	PASS	intron_variant	MODIFIER	B3GLCT	101081856	transcript	XM_023250525.1	protein_coding	10	c.765-4584T>C		-1	-1	-1	-1	-1	-1	0
chrA1	10476662	G	A	PASS	intron_variant	MODIFIER	B3GLCT	101081856	transcript	XM_023250518.1	protein_coding	12	c.1071-4439G>A		-1	-1	-1	-1	-1	-1	0
chrA1	10476662	G	A	PASS	intron_variant	MODIFIER	B3GLCT	101081856	transcript	XM_023250520.1	protein_coding	12	c.765-4439G>A		-1	-1	-1	-1	-1	-1	0
chrA1	10476662	G	A	PASS	intron_variant	MODIFIER	B3GLCT	101081856	transcript	XM_023250525.1	protein_coding	10	c.765-4439G>A		-1	-1	-1	-1	-1	-1	0
chrA1	10476684	C	T	PASS	intron_variant	MODIFIER	B3GLCT	101081856	transcript	XM_023250518.1	protein_coding	12	c.1071-4417C>T		-1	-1	-1	-1	-1	-1	0
chrA1	10476684	C	T	PASS	intron_variant	MODIFIER	B3GLCT	101081856	transcript	XM_023250520.1	protein_coding	12	c.765-4417C>T		-1	-1	-1	-1	-1	-1	0
chrA1	10476684	C	T	PASS	intron_variant	MODIFIER	B3GLCT	101081856	transcript	XM_023250525.1	protein_coding	10	c.765-4417C>T		-1	-1	-1	-1	-1	-1	0
chrA1	10476685	C	T	PASS	intron_variant	MODIFIER	B3GLCT	101081856	transcript	XM_023250518.1	protein_coding	12	c.1071-4416C>T		-1	-1	-1	-1	-1	-1	0
chrA1	10476685	C	T	PASS	intron_variant	MODIFIER	B3GLCT	101081856	transcript	XM_023250520.1	protein_coding	12	c.765-4416C>T		-1	-1	-1	-1	-1	-1	0
chrA1	10476685	C	T	PASS	intron_variant	MODIFIER	B3GLCT	101081856	transcript	XM_023250525.1	protein_coding	10	c.765-4416C>T		-1	-1	-1	-1	-1	-1	0
chrA1	10476838	G	T	PASS	intron_variant	MODIFIER	B3GLCT	101081856	transcript	XM_023250518.1	protein_coding	12	c.1071-4263G>T		-1	-1	-1	-1	-1	-1	0
chrA1	10476838	G	T	PASS	intron_variant	MODIFIER	B3GLCT	101081856	transcript	XM_023250520.1	protein_coding	12	c.765-4263G>T		-1	-1	-1	-1	-1	-1	0
chrA1	10476838	G	T	PASS	intron_variant	MODIFIER	B3GLCT	101081856	transcript	XM_023250525.1	protein_coding	10	c.765-4263G>T		-1	-1	-1	-1	-1	-1	0
chrA1	10477301	G	A	PASS	intron_variant	MODIFIER	B3GLCT	101081856	transcript	XM_023250518.1	protein_coding	12	c.1071-3800G>A		-1	-1	-1	-1	-1	-1	0
chrA1	10477301	G	A	PASS	intron_variant	MODIFIER	B3GLCT	101081856	transcript	XM_023250520.1	protein_coding	12	c.765-3800G>A		-1	-1	-1	-1	-1	-1	0
chrA1	10477301	G	A	PASS	intron_variant	MODIFIER	B3GLCT	101081856	transcript	XM_023250525.1	protein_coding	10	c.765-3800G>A		-1	-1	-1	-1	-1	-1	0
chrA1	10477500	C	T	PASS	intron_variant	MODIFIER	B3GLCT	101081856	transcript	XM_023250518.1	protein_coding	12	c.1071-3601C>T		-1	-1	-1	-1	-1	-1	0
chrA1	10477500	C	T	PASS	intron_variant	MODIFIER	B3GLCT	101081856	transcript	XM_023250520.1	protein_coding	12	c.765-3601C>T		-1	-1	-1	-1	-1	-1	0
chrA1	10477500	C	T	PASS	intron_variant	MODIFIER	B3GLCT	101081856	transcript	XM_023250525.1	protein_coding	10	c.765-3601C>T		-1	-1	-1	-1	-1	-1	0
chrA1	10477918	T	G	PASS	intron_variant	MODIFIER	B3GLCT	101081856	transcript	XM_023250518.1	protein_coding	12	c.1071-3183T>G		-1	-1	-1	-1	-1	-1	0
chrA1	10477918	T	G	PASS	intron_variant	MODIFIER	B3GLCT	101081856	transcript	XM_023250520.1	protein_coding	12	c.765-3183T>G		-1	-1	-1	-1	-1	-1	0
chrA1	10477918	T	G	PASS	intron_variant	MODIFIER	B3GLCT	101081856	transcript	XM_023250525.1	protein_coding	10	c.765-3183T>G		-1	-1	-1	-1	-1	-1	0
chrA1	10481396	C	T	PASS	intron_variant	MODIFIER	B3GLCT	101081856	transcript	XM_023250518.1	protein_coding	13	c.1190+176C>T		-1	-1	-1	-1	-1	-1	0
chrA1	10481396	C	T	PASS	intron_variant	MODIFIER	B3GLCT	101081856	transcript	XM_023250520.1	protein_coding	13	c.884+176C>T		-1	-1	-1	-1	-1	-1	0
chrA1	10481396	C	T	PASS	intron_variant	MODIFIER	B3GLCT	101081856	transcript	XM_023250525.1	protein_coding	11	c.884+176C>T		-1	-1	-1	-1	-1	-1	0
chrA1	10481647	G	T	PASS	intron_variant	MODIFIER	B3GLCT	101081856	transcript	XM_023250518.1	protein_coding	13	c.1190+427G>T		-1	-1	-1	-1	-1	-1	0
chrA1	10481647	G	T	PASS	intron_variant	MODIFIER	B3GLCT	101081856	transcript	XM_023250520.1	protein_coding	13	c.884+427G>T		-1	-1	-1	-1	-1	-1	0
chrA1	10481647	G	T	PASS	intron_variant	MODIFIER	B3GLCT	101081856	transcript	XM_023250525.1	protein_coding	11	c.884+427G>T		-1	-1	-1	-1	-1	-1	0
chrA1	10481695	A	G	PASS	intron_variant	MODIFIER	B3GLCT	101081856	transcript	XM_023250518.1	protein_coding	13	c.1190+475A>G		-1	-1	-1	-1	-1	-1	0
chrA1	10481695	A	G	PASS	intron_variant	MODIFIER	B3GLCT	101081856	transcript	XM_023250520.1	protein_coding	13	c.884+475A>G		-1	-1	-1	-1	-1	-1	0
chrA1	10481695	A	G	PASS	intron_variant	MODIFIER	B3GLCT	101081856	transcript	XM_023250525.1	protein_coding	11	c.884+475A>G		-1	-1	-1	-1	-1	-1	0
chrA1	10481819	G	GA	PASS	intron_variant	MODIFIER	B3GLCT	101081856	transcript	XM_023250518.1	protein_coding	13	c.1190+599_1190+600insA		-1	-1	-1	-1	-1	-1	0
chrA1	10481819	G	GA	PASS	intron_variant	MODIFIER	B3GLCT	101081856	transcript	XM_023250520.1	protein_coding	13	c.884+599_884+600insA		-1	-1	-1	-1	-1	-1	0
chrA1	10481819	G	GA	PASS	intron_variant	MODIFIER	B3GLCT	101081856	transcript	XM_023250525.1	protein_coding	11	c.884+599_884+600insA		-1	-1	-1	-1	-1	-1	0
chrA1	10482847	G	A	PASS	intron_variant	MODIFIER	B3GLCT	101081856	transcript	XM_023250518.1	protein_coding	13	c.1190+1627G>A		-1	-1	-1	-1	-1	-1	0
chrA1	10482847	G	A	PASS	intron_variant	MODIFIER	B3GLCT	101081856	transcript	XM_023250520.1	protein_coding	13	c.884+1627G>A		-1	-1	-1	-1	-1	-1	0
chrA1	10482847	G	A	PASS	intron_variant	MODIFIER	B3GLCT	101081856	transcript	XM_023250525.1	protein_coding	11	c.884+1627G>A		-1	-1	-1	-1	-1	-1	0
chrA1	10482939	G	A	PASS	intron_variant	MODIFIER	B3GLCT	101081856	transcript	XM_023250518.1	protein_coding	13	c.1190+1719G>A		-1	-1	-1	-1	-1	-1	0
chrA1	10482939	G	A	PASS	intron_variant	MODIFIER	B3GLCT	101081856	transcript	XM_023250520.1	protein_coding	13	c.884+1719G>A		-1	-1	-1	-1	-1	-1	0
chrA1	10482939	G	A	PASS	intron_variant	MODIFIER	B3GLCT	101081856	transcript	XM_023250525.1	protein_coding	11	c.884+1719G>A		-1	-1	-1	-1	-1	-1	0
chrA1	10483377	T	C	PASS	intron_variant	MODIFIER	B3GLCT	101081856	transcript	XM_023250518.1	protein_coding	13	c.1190+2157T>C		-1	-1	-1	-1	-1	-1	0
chrA1	10483377	T	C	PASS	intron_variant	MODIFIER	B3GLCT	101081856	transcript	XM_023250520.1	protein_coding	13	c.884+2157T>C		-1	-1	-1	-1	-1	-1	0
chrA1	10483377	T	C	PASS	intron_variant	MODIFIER	B3GLCT	101081856	transcript	XM_023250525.1	protein_coding	11	c.884+2157T>C		-1	-1	-1	-1	-1	-1	0
chrA1	10484319	T	C	PASS	intron_variant	MODIFIER	B3GLCT	101081856	transcript	XM_023250518.1	protein_coding	13	c.1190+3099T>C		-1	-1	-1	-1	-1	-1	0
chrA1	10484319	T	C	PASS	intron_variant	MODIFIER	B3GLCT	101081856	transcript	XM_023250520.1	protein_coding	13	c.884+3099T>C		-1	-1	-1	-1	-1	-1	0
chrA1	10484319	T	C	PASS	intron_variant	MODIFIER	B3GLCT	101081856	transcript	XM_023250525.1	protein_coding	11	c.884+3099T>C		-1	-1	-1	-1	-1	-1	0
chrA1	10486154	T	C	PASS	intron_variant	MODIFIER	B3GLCT	101081856	transcript	XM_023250518.1	protein_coding	13	c.1191-2809T>C		-1	-1	-1	-1	-1	-1	0
chrA1	10486154	T	C	PASS	intron_variant	MODIFIER	B3GLCT	101081856	transcript	XM_023250520.1	protein_coding	13	c.885-2749T>C		-1	-1	-1	-1	-1	-1	0
chrA1	10486154	T	C	PASS	intron_variant	MODIFIER	B3GLCT	101081856	transcript	XM_023250525.1	protein_coding	11	c.885-2749T>C		-1	-1	-1	-1	-1	-1	0
chrA1	10486172	T	G	PASS	intron_variant	MODIFIER	B3GLCT	101081856	transcript	XM_023250518.1	protein_coding	13	c.1191-2791T>G		-1	-1	-1	-1	-1	-1	0
chrA1	10486172	T	G	PASS	intron_variant	MODIFIER	B3GLCT	101081856	transcript	XM_023250520.1	protein_coding	13	c.885-2731T>G		-1	-1	-1	-1	-1	-1	0
chrA1	10486172	T	G	PASS	intron_variant	MODIFIER	B3GLCT	101081856	transcript	XM_023250525.1	protein_coding	11	c.885-2731T>G		-1	-1	-1	-1	-1	-1	0
chrA1	10488584	C	T	PASS	intron_variant	MODIFIER	B3GLCT	101081856	transcript	XM_023250518.1	protein_coding	13	c.1191-379C>T		-1	-1	-1	-1	-1	-1	0
chrA1	10488584	C	T	PASS	intron_variant	MODIFIER	B3GLCT	101081856	transcript	XM_023250520.1	protein_coding	13	c.885-319C>T		-1	-1	-1	-1	-1	-1	0
chrA1	10488584	C	T	PASS	intron_variant	MODIFIER	B3GLCT	101081856	transcript	XM_023250525.1	protein_coding	11	c.885-319C>T		-1	-1	-1	-1	-1	-1	0
chrA1	10489391	T	TA	PASS	intron_variant	MODIFIER	B3GLCT	101081856	transcript	XM_023250518.1	protein_coding	14	c.1335+284_1335+285insA		-1	-1	-1	-1	-1	-1	0
chrA1	10489391	T	TA	PASS	intron_variant	MODIFIER	B3GLCT	101081856	transcript	XM_023250520.1	protein_coding	14	c.1089+284_1089+285insA		-1	-1	-1	-1	-1	-1	0
chrA1	10489391	T	TA	PASS	intron_variant	MODIFIER	B3GLCT	101081856	transcript	XM_023250525.1	protein_coding	12	c.1089+284_1089+285insA		-1	-1	-1	-1	-1	-1	0
chrA1	10494993	G	A	PASS	intron_variant	MODIFIER	B3GLCT	101081856	transcript	XM_023250518.1	protein_coding	14	c.1335+5886G>A		-1	-1	-1	-1	-1	-1	0
chrA1	10494993	G	A	PASS	intron_variant	MODIFIER	B3GLCT	101081856	transcript	XM_023250520.1	protein_coding	14	c.1089+5886G>A		-1	-1	-1	-1	-1	-1	0
chrA1	10494993	G	A	PASS	intron_variant	MODIFIER	B3GLCT	101081856	transcript	XM_023250525.1	protein_coding	12	c.1089+5886G>A		-1	-1	-1	-1	-1	-1	0
chrA1	10498901	T	A	PASS	intron_variant	MODIFIER	B3GLCT	101081856	transcript	XM_023250518.1	protein_coding	14	c.1336-2463T>A		-1	-1	-1	-1	-1	-1	0
chrA1	10498901	T	A	PASS	intron_variant	MODIFIER	B3GLCT	101081856	transcript	XM_023250520.1	protein_coding	14	c.1090-2463T>A		-1	-1	-1	-1	-1	-1	0
chrA1	10498901	T	A	PASS	intron_variant	MODIFIER	B3GLCT	101081856	transcript	XM_023250525.1	protein_coding	12	c.1090-2463T>A		-1	-1	-1	-1	-1	-1	0
chrA1	10501257	AT	A	PASS	intron_variant	MODIFIER	B3GLCT	101081856	transcript	XM_023250518.1	protein_coding	14	c.1336-106delT		-1	-1	-1	-1	-1	-1	0
chrA1	10501257	AT	A	PASS	intron_variant	MODIFIER	B3GLCT	101081856	transcript	XM_023250520.1	protein_coding	14	c.1090-106delT		-1	-1	-1	-1	-1	-1	0
chrA1	10501257	AT	A	PASS	intron_variant	MODIFIER	B3GLCT	101081856	transcript	XM_023250525.1	protein_coding	12	c.1090-106delT		-1	-1	-1	-1	-1	-1	0
chrA1	10507092	A	C	PASS	downstream_gene_variant	MODIFIER	B3GLCT	101081856	transcript	XM_023250518.1	protein_coding	-1	c.*5561A>C		-1	-1	-1	-1	-1	-1	3602
chrA1	10507092	A	C	PASS	downstream_gene_variant	MODIFIER	B3GLCT	101081856	transcript	XM_023250520.1	protein_coding	-1	c.*5561A>C		-1	-1	-1	-1	-1	-1	3602
chrA1	10507092	A	C	PASS	downstream_gene_variant	MODIFIER	B3GLCT	101081856	transcript	XM_023250525.1	protein_coding	-1	c.*5561A>C		-1	-1	-1	-1	-1	-1	3602
chrA1	10507092	A	C	PASS	intergenic_region	MODIFIER	B3GLCT-LOC105260585	101081856-105260585	intergenic_region	101081856-105260585		-1	n.10507092A>C		-1	-1	-1	-1	-1	-1	0
chrA1	10507148	CA	C	PASS	downstream_gene_variant	MODIFIER	B3GLCT	101081856	transcript	XM_023250518.1	protein_coding	-1	c.*5618delA		-1	-1	-1	-1	-1	-1	3659
chrA1	10507148	CA	C	PASS	downstream_gene_variant	MODIFIER	B3GLCT	101081856	transcript	XM_023250520.1	protein_coding	-1	c.*5618delA		-1	-1	-1	-1	-1	-1	3659
chrA1	10507148	CA	C	PASS	downstream_gene_variant	MODIFIER	B3GLCT	101081856	transcript	XM_023250525.1	protein_coding	-1	c.*5618delA		-1	-1	-1	-1	-1	-1	3659
chrA1	10507148	CA	C	PASS	intergenic_region	MODIFIER	B3GLCT-LOC105260585	101081856-105260585	intergenic_region	101081856-105260585		-1	n.10507149delA		-1	-1	-1	-1	-1	-1	0
chrA1	10509964	C	CA	PASS	intergenic_region	MODIFIER	B3GLCT-LOC105260585	101081856-105260585	intergenic_region	101081856-105260585		-1	n.10509964_10509965insA		-1	-1	-1	-1	-1	-1	0
chrA1	10510782	C	T	PASS	intergenic_region	MODIFIER	B3GLCT-LOC105260585	101081856-105260585	intergenic_region	101081856-105260585		-1	n.10510782C>T		-1	-1	-1	-1	-1	-1	0
chrA1	10511089	C	T	PASS	intergenic_region	MODIFIER	B3GLCT-LOC105260585	101081856-105260585	intergenic_region	101081856-105260585		-1	n.10511089C>T		-1	-1	-1	-1	-1	-1	0
chrA1	10511892	C	A	PASS	intergenic_region	MODIFIER	B3GLCT-LOC105260585	101081856-105260585	intergenic_region	101081856-105260585		-1	n.10511892C>A		-1	-1	-1	-1	-1	-1	0
chrA1	10514403	C	T	PASS	intergenic_region	MODIFIER	B3GLCT-LOC105260585	101081856-105260585	intergenic_region	101081856-105260585		-1	n.10514403C>T		-1	-1	-1	-1	-1	-1	0
chrA1	10514688	G	A	PASS	intergenic_region	MODIFIER	B3GLCT-LOC105260585	101081856-105260585	intergenic_region	101081856-105260585		-1	n.10514688G>A		-1	-1	-1	-1	-1	-1	0
chrA1	10515009	G	C	PASS	intergenic_region	MODIFIER	B3GLCT-LOC105260585	101081856-105260585	intergenic_region	101081856-105260585		-1	n.10515009G>C		-1	-1	-1	-1	-1	-1	0
chrA1	10515141	G	GTTCCC	PASS	intergenic_region	MODIFIER	B3GLCT-LOC105260585	101081856-105260585	intergenic_region	101081856-105260585		-1	n.10515141_10515142insTTCCC		-1	-1	-1	-1	-1	-1	0
chrA1	10515142	G	GT	PASS	intergenic_region	MODIFIER	B3GLCT-LOC105260585	101081856-105260585	intergenic_region	101081856-105260585		-1	n.10515142_10515143insT		-1	-1	-1	-1	-1	-1	0
chrA1	10515145	A	T	PASS	intergenic_region	MODIFIER	B3GLCT-LOC105260585	101081856-105260585	intergenic_region	101081856-105260585		-1	n.10515145A>T		-1	-1	-1	-1	-1	-1	0
chrA1	10515146	GCA	G	PASS	intergenic_region	MODIFIER	B3GLCT-LOC105260585	101081856-105260585	intergenic_region	101081856-105260585		-1	n.10515147_10515148delCA		-1	-1	-1	-1	-1	-1	0
chrA1	10515162	G	T	PASS	intergenic_region	MODIFIER	B3GLCT-LOC105260585	101081856-105260585	intergenic_region	101081856-105260585		-1	n.10515162G>T		-1	-1	-1	-1	-1	-1	0
chrA1	10515359	G	A	PASS	intergenic_region	MODIFIER	B3GLCT-LOC105260585	101081856-105260585	intergenic_region	101081856-105260585		-1	n.10515359G>A		-1	-1	-1	-1	-1	-1	0
chrA1	10515394	C	A	PASS	intergenic_region	MODIFIER	B3GLCT-LOC105260585	101081856-105260585	intergenic_region	101081856-105260585		-1	n.10515394C>A		-1	-1	-1	-1	-1	-1	0
chrA1	10546261	C	T	PASS	intergenic_region	MODIFIER	B3GLCT-LOC105260585	101081856-105260585	intergenic_region	101081856-105260585		-1	n.10546261C>T		-1	-1	-1	-1	-1	-1	0
chrA1	10546410	G	T	PASS	intergenic_region	MODIFIER	B3GLCT-LOC105260585	101081856-105260585	intergenic_region	101081856-105260585		-1	n.10546410G>T		-1	-1	-1	-1	-1	-1	0
chrA1	10546817	A	G	PASS	intergenic_region	MODIFIER	B3GLCT-LOC105260585	101081856-105260585	intergenic_region	101081856-105260585		-1	n.10546817A>G		-1	-1	-1	-1	-1	-1	0
chrA1	10624749	A	G	PASS	intergenic_region	MODIFIER	LOC105260585-LOC109497305	105260585-109497305	intergenic_region	105260585-109497305		-1	n.10624749A>G		-1	-1	-1	-1	-1	-1	0
chrA1	10633195	A	G	PASS	intergenic_region	MODIFIER	LOC105260585-LOC109497305	105260585-109497305	intergenic_region	105260585-109497305		-1	n.10633195A>G		-1	-1	-1	-1	-1	-1	0
chrA1	10633333	C	T	PASS	intergenic_region	MODIFIER	LOC105260585-LOC109497305	105260585-109497305	intergenic_region	105260585-109497305		-1	n.10633333C>T		-1	-1	-1	-1	-1	-1	0
chrA1	10648333	G	A	PASS	downstream_gene_variant	MODIFIER	LOC109497305	109497305	transcript	XR_002740634.1	pseudogene	-1	n.*4898C>T		-1	-1	-1	-1	-1	-1	4898
chrA1	10648333	G	A	PASS	intergenic_region	MODIFIER	LOC105260585-LOC109497305	105260585-109497305	intergenic_region	105260585-109497305		-1	n.10648333G>A		-1	-1	-1	-1	-1	-1	0
chrA1	10648439	T	G	PASS	downstream_gene_variant	MODIFIER	LOC109497305	109497305	transcript	XR_002740634.1	pseudogene	-1	n.*4792A>C		-1	-1	-1	-1	-1	-1	4792
chrA1	10648439	T	G	PASS	intergenic_region	MODIFIER	LOC105260585-LOC109497305	105260585-109497305	intergenic_region	105260585-109497305		-1	n.10648439T>G		-1	-1	-1	-1	-1	-1	0
chrA1	10648454	C	T	PASS	downstream_gene_variant	MODIFIER	LOC109497305	109497305	transcript	XR_002740634.1	pseudogene	-1	n.*4777G>A		-1	-1	-1	-1	-1	-1	4777
chrA1	10648454	C	T	PASS	intergenic_region	MODIFIER	LOC105260585-LOC109497305	105260585-109497305	intergenic_region	105260585-109497305		-1	n.10648454C>T		-1	-1	-1	-1	-1	-1	0
chrA1	10650127	G	T	PASS	downstream_gene_variant	MODIFIER	LOC109497305	109497305	transcript	XR_002740634.1	pseudogene	-1	n.*3104C>A		-1	-1	-1	-1	-1	-1	3104
chrA1	10650127	G	T	PASS	intergenic_region	MODIFIER	LOC105260585-LOC109497305	105260585-109497305	intergenic_region	105260585-109497305		-1	n.10650127G>T		-1	-1	-1	-1	-1	-1	0
chrA1	10650229	C	T	PASS	downstream_gene_variant	MODIFIER	LOC109497305	109497305	transcript	XR_002740634.1	pseudogene	-1	n.*3002G>A		-1	-1	-1	-1	-1	-1	3002
chrA1	10650229	C	T	PASS	intergenic_region	MODIFIER	LOC105260585-LOC109497305	105260585-109497305	intergenic_region	105260585-109497305		-1	n.10650229C>T		-1	-1	-1	-1	-1	-1	0
chrA1	10651163	TA	T	PASS	downstream_gene_variant	MODIFIER	LOC109497305	109497305	transcript	XR_002740634.1	pseudogene	-1	n.*2067delT		-1	-1	-1	-1	-1	-1	2067
chrA1	10651163	TA	T	PASS	intergenic_region	MODIFIER	LOC105260585-LOC109497305	105260585-109497305	intergenic_region	105260585-109497305		-1	n.10651164delA		-1	-1	-1	-1	-1	-1	0
chrA1	10651543	G	A	PASS	downstream_gene_variant	MODIFIER	LOC109497305	109497305	transcript	XR_002740634.1	pseudogene	-1	n.*1688C>T		-1	-1	-1	-1	-1	-1	1688
chrA1	10651543	G	A	PASS	intergenic_region	MODIFIER	LOC105260585-LOC109497305	105260585-109497305	intergenic_region	105260585-109497305		-1	n.10651543G>A		-1	-1	-1	-1	-1	-1	0
chrA1	10651935	G	GA	PASS	downstream_gene_variant	MODIFIER	LOC109497305	109497305	transcript	XR_002740634.1	pseudogene	-1	n.*1295_*1296insT		-1	-1	-1	-1	-1	-1	1295
chrA1	10651935	G	GA	PASS	intergenic_region	MODIFIER	LOC105260585-LOC109497305	105260585-109497305	intergenic_region	105260585-109497305		-1	n.10651935_10651936insA		-1	-1	-1	-1	-1	-1	0
chrA1	10651936	G	GAGAGA	PASS	downstream_gene_variant	MODIFIER	LOC109497305	109497305	transcript	XR_002740634.1	pseudogene	-1	n.*1294_*1295insTCTCT		-1	-1	-1	-1	-1	-1	1294
chrA1	10651936	G	GAGAGA	PASS	intergenic_region	MODIFIER	LOC105260585-LOC109497305	105260585-109497305	intergenic_region	105260585-109497305		-1	n.10651936_10651937insAGAGA		-1	-1	-1	-1	-1	-1	0
chrA1	10652030	C	G	PASS	downstream_gene_variant	MODIFIER	LOC109497305	109497305	transcript	XR_002740634.1	pseudogene	-1	n.*1201G>C		-1	-1	-1	-1	-1	-1	1201
chrA1	10652030	C	G	PASS	intergenic_region	MODIFIER	LOC105260585-LOC109497305	105260585-109497305	intergenic_region	105260585-109497305		-1	n.10652030C>G		-1	-1	-1	-1	-1	-1	0
chrA1	10658640	G	A	PASS	intron_variant	MODIFIER	LOC109497305	109497305	transcript	XR_002740634.1	pseudogene	1	n.106-5330C>T		-1	-1	-1	-1	-1	-1	0
chrA1	10658871	T	A	PASS	intron_variant	MODIFIER	LOC109497305	109497305	transcript	XR_002740634.1	pseudogene	1	n.106-5561A>T		-1	-1	-1	-1	-1	-1	0
chrA1	10658951	T	C	PASS	intron_variant	MODIFIER	LOC109497305	109497305	transcript	XR_002740634.1	pseudogene	1	n.106-5641A>G		-1	-1	-1	-1	-1	-1	0
chrA1	10661037	C	T	PASS	intron_variant	MODIFIER	LOC109497305	109497305	transcript	XR_002740634.1	pseudogene	1	n.106-7727G>A		-1	-1	-1	-1	-1	-1	0
chrA1	10664441	T	A	PASS	intron_variant	MODIFIER	LOC109497305	109497305	transcript	XR_002740634.1	pseudogene	1	n.106-11131A>T		-1	-1	-1	-1	-1	-1	0
chrA1	10664490	G	T	PASS	intron_variant	MODIFIER	LOC109497305	109497305	transcript	XR_002740634.1	pseudogene	1	n.106-11180C>A		-1	-1	-1	-1	-1	-1	0
chrA1	10666527	T	G	PASS	intron_variant	MODIFIER	LOC109497305	109497305	transcript	XR_002740634.1	pseudogene	1	n.106-13217A>C		-1	-1	-1	-1	-1	-1	0
chrA1	10666818	G	GAC	PASS	intron_variant	MODIFIER	LOC109497305	109497305	transcript	XR_002740634.1	pseudogene	1	n.106-13509_106-13508insGT		-1	-1	-1	-1	-1	-1	0
chrA1	10668046	G	A	PASS	intron_variant	MODIFIER	LOC109497305	109497305	transcript	XR_002740634.1	pseudogene	1	n.106-14736C>T		-1	-1	-1	-1	-1	-1	0
chrA1	10668381	C	T	PASS	intron_variant	MODIFIER	LOC109497305	109497305	transcript	XR_002740634.1	pseudogene	1	n.106-15071G>A		-1	-1	-1	-1	-1	-1	0
chrA1	10668826	G	A	PASS	intron_variant	MODIFIER	LOC109497305	109497305	transcript	XR_002740634.1	pseudogene	1	n.106-15516C>T		-1	-1	-1	-1	-1	-1	0
chrA1	10669470	A	AAT	PASS	intron_variant	MODIFIER	LOC109497305	109497305	transcript	XR_002740634.1	pseudogene	1	n.106-16161_106-16160insAT		-1	-1	-1	-1	-1	-1	0
chrA1	10669571	G	A	PASS	intron_variant	MODIFIER	LOC109497305	109497305	transcript	XR_002740634.1	pseudogene	1	n.106-16261C>T		-1	-1	-1	-1	-1	-1	0
chrA1	10671295	G	A	PASS	intron_variant	MODIFIER	LOC109497305	109497305	transcript	XR_002740634.1	pseudogene	1	n.106-17985C>T		-1	-1	-1	-1	-1	-1	0
chrA1	10671343	G	A	PASS	intron_variant	MODIFIER	LOC109497305	109497305	transcript	XR_002740634.1	pseudogene	1	n.106-18033C>T		-1	-1	-1	-1	-1	-1	0
chrA1	10671406	A	G	PASS	intron_variant	MODIFIER	LOC109497305	109497305	transcript	XR_002740634.1	pseudogene	1	n.106-18096T>C		-1	-1	-1	-1	-1	-1	0
chrA1	10671589	G	C	PASS	intron_variant	MODIFIER	LOC109497305	109497305	transcript	XR_002740634.1	pseudogene	1	n.106-18279C>G		-1	-1	-1	-1	-1	-1	0
chrA1	10671780	G	C	PASS	intron_variant	MODIFIER	LOC109497305	109497305	transcript	XR_002740634.1	pseudogene	1	n.106-18470C>G		-1	-1	-1	-1	-1	-1	0
chrA1	10672255	G	A	PASS	intron_variant	MODIFIER	LOC109497305	109497305	transcript	XR_002740634.1	pseudogene	1	n.106-18945C>T		-1	-1	-1	-1	-1	-1	0
chrA1	10678180	T	C	PASS	intron_variant	MODIFIER	LOC109497305	109497305	transcript	XR_002740634.1	pseudogene	1	n.106-24870A>G		-1	-1	-1	-1	-1	-1	0
chrA1	10679652	G	T	PASS	intron_variant	MODIFIER	LOC109497305	109497305	transcript	XR_002740634.1	pseudogene	1	n.106-26342C>A		-1	-1	-1	-1	-1	-1	0
chrA1	10680398	T	C	PASS	intron_variant	MODIFIER	LOC109497305	109497305	transcript	XR_002740634.1	pseudogene	1	n.106-27088A>G		-1	-1	-1	-1	-1	-1	0
chrA1	10680519	C	T	PASS	intron_variant	MODIFIER	LOC109497305	109497305	transcript	XR_002740634.1	pseudogene	1	n.106-27209G>A		-1	-1	-1	-1	-1	-1	0
chrA1	10681424	C	T	PASS	intron_variant	MODIFIER	LOC109497305	109497305	transcript	XR_002740634.1	pseudogene	1	n.106-28114G>A		-1	-1	-1	-1	-1	-1	0
chrA1	10681637	T	C	PASS	intron_variant	MODIFIER	LOC109497305	109497305	transcript	XR_002740634.1	pseudogene	1	n.106-28327A>G		-1	-1	-1	-1	-1	-1	0
chrA1	10683759	AAAT	A	PASS	intron_variant	MODIFIER	LOC109497305	109497305	transcript	XR_002740634.1	pseudogene	1	n.106-30452_106-30450delATT		-1	-1	-1	-1	-1	-1	0
chrA1	10684340	A	G	PASS	intron_variant	MODIFIER	LOC109497305	109497305	transcript	XR_002740634.1	pseudogene	1	n.106-31030T>C		-1	-1	-1	-1	-1	-1	0
chrA1	10684352	C	T	PASS	intron_variant	MODIFIER	LOC109497305	109497305	transcript	XR_002740634.1	pseudogene	1	n.106-31042G>A		-1	-1	-1	-1	-1	-1	0
chrA1	10684364	G	A	PASS	intron_variant	MODIFIER	LOC109497305	109497305	transcript	XR_002740634.1	pseudogene	1	n.106-31054C>T		-1	-1	-1	-1	-1	-1	0
chrA1	10684510	A	T	PASS	intron_variant	MODIFIER	LOC109497305	109497305	transcript	XR_002740634.1	pseudogene	1	n.105+30961T>A		-1	-1	-1	-1	-1	-1	0
chrA1	10686827	TTA	T	PASS	intron_variant	MODIFIER	LOC109497305	109497305	transcript	XR_002740634.1	pseudogene	1	n.105+28642_105+28643delTA		-1	-1	-1	-1	-1	-1	0
chrA1	10687030	G	A	PASS	intron_variant	MODIFIER	LOC109497305	109497305	transcript	XR_002740634.1	pseudogene	1	n.105+28441C>T		-1	-1	-1	-1	-1	-1	0
chrA1	10689399	C	T	PASS	intron_variant	MODIFIER	LOC109497305	109497305	transcript	XR_002740634.1	pseudogene	1	n.105+26072G>A		-1	-1	-1	-1	-1	-1	0
chrA1	10701817	G	A	PASS	intron_variant	MODIFIER	LOC109497305	109497305	transcript	XR_002740634.1	pseudogene	1	n.105+13654C>T		-1	-1	-1	-1	-1	-1	0
chrA1	10702868	T	G	PASS	intron_variant	MODIFIER	LOC109497305	109497305	transcript	XR_002740634.1	pseudogene	1	n.105+12603A>C		-1	-1	-1	-1	-1	-1	0
chrA1	10703274	A	AAC	PASS	intron_variant	MODIFIER	LOC109497305	109497305	transcript	XR_002740634.1	pseudogene	1	n.105+12196_105+12197insGT		-1	-1	-1	-1	-1	-1	0
chrA1	10703376	G	GA	PASS	intron_variant	MODIFIER	LOC109497305	109497305	transcript	XR_002740634.1	pseudogene	1	n.105+12094_105+12095insT		-1	-1	-1	-1	-1	-1	0
chrA1	10705424	G	A	PASS	intron_variant	MODIFIER	LOC109497305	109497305	transcript	XR_002740634.1	pseudogene	1	n.105+10047C>T		-1	-1	-1	-1	-1	-1	0
chrA1	10705984	C	A	PASS	intron_variant	MODIFIER	LOC109497305	109497305	transcript	XR_002740634.1	pseudogene	1	n.105+9487G>T		-1	-1	-1	-1	-1	-1	0
chrA1	10707027	A	C	PASS	intron_variant	MODIFIER	LOC109497305	109497305	transcript	XR_002740634.1	pseudogene	1	n.105+8444T>G		-1	-1	-1	-1	-1	-1	0
chrA1	10707064	C	T	PASS	intron_variant	MODIFIER	LOC109497305	109497305	transcript	XR_002740634.1	pseudogene	1	n.105+8407G>A		-1	-1	-1	-1	-1	-1	0
chrA1	10707925	G	A	PASS	intron_variant	MODIFIER	LOC109497305	109497305	transcript	XR_002740634.1	pseudogene	1	n.105+7546C>T		-1	-1	-1	-1	-1	-1	0
chrA1	10708406	G	T	PASS	intron_variant	MODIFIER	LOC109497305	109497305	transcript	XR_002740634.1	pseudogene	1	n.105+7065C>A		-1	-1	-1	-1	-1	-1	0
chrA1	10708676	A	G	PASS	intron_variant	MODIFIER	LOC109497305	109497305	transcript	XR_002740634.1	pseudogene	1	n.105+6795T>C		-1	-1	-1	-1	-1	-1	0
chrA1	10710346	A	G	PASS	intron_variant	MODIFIER	LOC109497305	109497305	transcript	XR_002740634.1	pseudogene	1	n.105+5125T>C		-1	-1	-1	-1	-1	-1	0
chrA1	10948927	T	TCAATAATTCA	PASS	intron_variant	MODIFIER	RXFP2	101101184	transcript	XM_023257316.1	protein_coding	1	c.53-28523_53-28522insCAATAATTCA		-1	-1	-1	-1	-1	-1	0
chrA1	11032219	G	GA	PASS	intron_variant	MODIFIER	RXFP2	101101184	transcript	XM_023257316.1	protein_coding	18	c.2143+683_2143+684insA		-1	-1	-1	-1	-1	-1	0
chrA1	11033921	G	T	PASS	intron_variant	MODIFIER	RXFP2	101101184	transcript	XM_023257316.1	protein_coding	18	c.2144-2070G>T		-1	-1	-1	-1	-1	-1	0
chrA1	11033989	T	C	PASS	intron_variant	MODIFIER	RXFP2	101101184	transcript	XM_023257316.1	protein_coding	18	c.2144-2002T>C		-1	-1	-1	-1	-1	-1	0
chrA1	11034861	GCAGT	G	PASS	intron_variant	MODIFIER	RXFP2	101101184	transcript	XM_023257316.1	protein_coding	18	c.2144-1129_2144-1126delCAGT		-1	-1	-1	-1	-1	-1	0
chrA1	11036796	A	G	PASS	3_prime_UTR_variant	MODIFIER	RXFP2	101101184	transcript	XM_023257316.1	protein_coding	19	c.*546A>G		-1	-1	-1	-1	-1	-1	546
chrA1	11037840	C	T	PASS	3_prime_UTR_variant	MODIFIER	RXFP2	101101184	transcript	XM_023257316.1	protein_coding	19	c.*1590C>T		-1	-1	-1	-1	-1	-1	1590
chrA1	11065336	C	G	PASS	intergenic_region	MODIFIER	RXFP2-FRY	101101184-101101436	intergenic_region	101101184-101101436		-1	n.11065336C>G		-1	-1	-1	-1	-1	-1	0
chrA1	11071435	GACA	G	PASS	upstream_gene_variant	MODIFIER	FRY	101101436	transcript	XM_011286958.3	protein_coding	-1	c.-234859_-234857delACA		-1	-1	-1	-1	-1	-1	4039
chrA1	11071435	GACA	G	PASS	intergenic_region	MODIFIER	RXFP2-FRY	101101184-101101436	intergenic_region	101101184-101101436		-1	n.11071436_11071438delACA		-1	-1	-1	-1	-1	-1	0
chrA1	11087278	C	T	PASS	intron_variant	MODIFIER	FRY	101101436	transcript	XM_011286958.3	protein_coding	1	c.-254+11686C>T		-1	-1	-1	-1	-1	-1	0
chrA1	11087390	G	A	PASS	intron_variant	MODIFIER	FRY	101101436	transcript	XM_011286958.3	protein_coding	1	c.-254+11798G>A		-1	-1	-1	-1	-1	-1	0
chrA1	11277192	A	T	PASS	intron_variant	MODIFIER	FRY	101101436	transcript	XM_023250547.1	protein_coding	1	c.206-29023A>T		-1	-1	-1	-1	-1	-1	0
chrA1	11277192	A	T	PASS	intron_variant	MODIFIER	FRY	101101436	transcript	XM_011286958.3	protein_coding	2	c.-80-29023A>T		-1	-1	-1	-1	-1	-1	0
chrA1	11277192	A	T	PASS	intron_variant	MODIFIER	FRY	101101436	transcript	XM_019825096.1	protein_coding	1	c.206-29023A>T		-1	-1	-1	-1	-1	-1	0
chrA1	11277192	A	T	PASS	intron_variant	MODIFIER	FRY	101101436	transcript	XM_019825104.1	protein_coding	1	c.206-29023A>T		-1	-1	-1	-1	-1	-1	0
chrA1	11277192	A	T	PASS	intron_variant	MODIFIER	FRY	101101436	transcript	XM_019825114.2	protein_coding	1	c.206-29023A>T		-1	-1	-1	-1	-1	-1	0
chrA1	11277192	A	T	PASS	intron_variant	MODIFIER	FRY	101101436	transcript	XM_019825116.2	protein_coding	1	c.70+17321A>T		-1	-1	-1	-1	-1	-1	0
chrA1	11277192	A	T	PASS	intron_variant	MODIFIER	FRY	101101436	transcript	XM_019825125.2	protein_coding	1	c.70+17321A>T		-1	-1	-1	-1	-1	-1	0
chrA1	11277194	A	T	PASS	intron_variant	MODIFIER	FRY	101101436	transcript	XM_023250547.1	protein_coding	1	c.206-29021A>T		-1	-1	-1	-1	-1	-1	0
chrA1	11277194	A	T	PASS	intron_variant	MODIFIER	FRY	101101436	transcript	XM_011286958.3	protein_coding	2	c.-80-29021A>T		-1	-1	-1	-1	-1	-1	0
chrA1	11277194	A	T	PASS	intron_variant	MODIFIER	FRY	101101436	transcript	XM_019825096.1	protein_coding	1	c.206-29021A>T		-1	-1	-1	-1	-1	-1	0
chrA1	11277194	A	T	PASS	intron_variant	MODIFIER	FRY	101101436	transcript	XM_019825104.1	protein_coding	1	c.206-29021A>T		-1	-1	-1	-1	-1	-1	0
chrA1	11277194	A	T	PASS	intron_variant	MODIFIER	FRY	101101436	transcript	XM_019825114.2	protein_coding	1	c.206-29021A>T		-1	-1	-1	-1	-1	-1	0
chrA1	11277194	A	T	PASS	intron_variant	MODIFIER	FRY	101101436	transcript	XM_019825116.2	protein_coding	1	c.70+17323A>T		-1	-1	-1	-1	-1	-1	0
chrA1	11277194	A	T	PASS	intron_variant	MODIFIER	FRY	101101436	transcript	XM_019825125.2	protein_coding	1	c.70+17323A>T		-1	-1	-1	-1	-1	-1	0
chrA1	11391243	A	C	PASS	intron_variant	MODIFIER	FRY	101101436	transcript	XM_023250547.1	protein_coding	15	c.1786+127A>C		-1	-1	-1	-1	-1	-1	0
chrA1	11391243	A	C	PASS	intron_variant	MODIFIER	FRY	101101436	transcript	XM_011286958.3	protein_coding	16	c.1501+127A>C		-1	-1	-1	-1	-1	-1	0
chrA1	11391243	A	C	PASS	intron_variant	MODIFIER	FRY	101101436	transcript	XM_019825096.1	protein_coding	15	c.1786+127A>C		-1	-1	-1	-1	-1	-1	0
chrA1	11391243	A	C	PASS	intron_variant	MODIFIER	FRY	101101436	transcript	XM_019825104.1	protein_coding	15	c.1786+127A>C		-1	-1	-1	-1	-1	-1	0
chrA1	11391243	A	C	PASS	intron_variant	MODIFIER	FRY	101101436	transcript	XM_019825114.2	protein_coding	15	c.1786+127A>C		-1	-1	-1	-1	-1	-1	0
chrA1	11391243	A	C	PASS	intron_variant	MODIFIER	FRY	101101436	transcript	XM_019825116.2	protein_coding	15	c.1651+127A>C		-1	-1	-1	-1	-1	-1	0
chrA1	11391243	A	C	PASS	intron_variant	MODIFIER	FRY	101101436	transcript	XM_019825125.2	protein_coding	15	c.1651+127A>C		-1	-1	-1	-1	-1	-1	0
chrA1	11391243	A	C	PASS	intron_variant	MODIFIER	FRY	101101436	transcript	XM_006927213.4	protein_coding	15	c.1642+127A>C		-1	-1	-1	-1	-1	-1	0
chrA1	11392391	G	A	PASS	intron_variant	MODIFIER	FRY	101101436	transcript	XM_023250547.1	protein_coding	15	c.1787-89G>A		-1	-1	-1	-1	-1	-1	0
chrA1	11392391	G	A	PASS	intron_variant	MODIFIER	FRY	101101436	transcript	XM_011286958.3	protein_coding	16	c.1502-89G>A		-1	-1	-1	-1	-1	-1	0
chrA1	11392391	G	A	PASS	intron_variant	MODIFIER	FRY	101101436	transcript	XM_019825096.1	protein_coding	15	c.1787-89G>A		-1	-1	-1	-1	-1	-1	0
chrA1	11392391	G	A	PASS	intron_variant	MODIFIER	FRY	101101436	transcript	XM_019825104.1	protein_coding	15	c.1787-89G>A		-1	-1	-1	-1	-1	-1	0
chrA1	11392391	G	A	PASS	intron_variant	MODIFIER	FRY	101101436	transcript	XM_019825114.2	protein_coding	15	c.1787-89G>A		-1	-1	-1	-1	-1	-1	0
chrA1	11392391	G	A	PASS	intron_variant	MODIFIER	FRY	101101436	transcript	XM_019825116.2	protein_coding	15	c.1652-89G>A		-1	-1	-1	-1	-1	-1	0
chrA1	11392391	G	A	PASS	intron_variant	MODIFIER	FRY	101101436	transcript	XM_019825125.2	protein_coding	15	c.1652-89G>A		-1	-1	-1	-1	-1	-1	0
chrA1	11392391	G	A	PASS	intron_variant	MODIFIER	FRY	101101436	transcript	XM_006927213.4	protein_coding	15	c.1643-89G>A		-1	-1	-1	-1	-1	-1	0
chrA1	11393009	T	A	PASS	intron_variant	MODIFIER	FRY	101101436	transcript	XM_023250547.1	protein_coding	16	c.1919+397T>A		-1	-1	-1	-1	-1	-1	0
chrA1	11393009	T	A	PASS	intron_variant	MODIFIER	FRY	101101436	transcript	XM_011286958.3	protein_coding	17	c.1634+397T>A		-1	-1	-1	-1	-1	-1	0
chrA1	11393009	T	A	PASS	intron_variant	MODIFIER	FRY	101101436	transcript	XM_019825096.1	protein_coding	16	c.1919+397T>A		-1	-1	-1	-1	-1	-1	0
chrA1	11393009	T	A	PASS	intron_variant	MODIFIER	FRY	101101436	transcript	XM_019825104.1	protein_coding	16	c.1919+397T>A		-1	-1	-1	-1	-1	-1	0
chrA1	11393009	T	A	PASS	intron_variant	MODIFIER	FRY	101101436	transcript	XM_019825114.2	protein_coding	16	c.1919+397T>A		-1	-1	-1	-1	-1	-1	0
chrA1	11393009	T	A	PASS	intron_variant	MODIFIER	FRY	101101436	transcript	XM_019825116.2	protein_coding	16	c.1784+397T>A		-1	-1	-1	-1	-1	-1	0
chrA1	11393009	T	A	PASS	intron_variant	MODIFIER	FRY	101101436	transcript	XM_019825125.2	protein_coding	16	c.1784+397T>A		-1	-1	-1	-1	-1	-1	0
chrA1	11393009	T	A	PASS	intron_variant	MODIFIER	FRY	101101436	transcript	XM_006927213.4	protein_coding	16	c.1775+397T>A		-1	-1	-1	-1	-1	-1	0
chrA1	11393278	G	A	PASS	intron_variant	MODIFIER	FRY	101101436	transcript	XM_023250547.1	protein_coding	16	c.1919+666G>A		-1	-1	-1	-1	-1	-1	0
chrA1	11393278	G	A	PASS	intron_variant	MODIFIER	FRY	101101436	transcript	XM_011286958.3	protein_coding	17	c.1634+666G>A		-1	-1	-1	-1	-1	-1	0
chrA1	11393278	G	A	PASS	intron_variant	MODIFIER	FRY	101101436	transcript	XM_019825096.1	protein_coding	16	c.1919+666G>A		-1	-1	-1	-1	-1	-1	0
chrA1	11393278	G	A	PASS	intron_variant	MODIFIER	FRY	101101436	transcript	XM_019825104.1	protein_coding	16	c.1919+666G>A		-1	-1	-1	-1	-1	-1	0
chrA1	11393278	G	A	PASS	intron_variant	MODIFIER	FRY	101101436	transcript	XM_019825114.2	protein_coding	16	c.1919+666G>A		-1	-1	-1	-1	-1	-1	0
chrA1	11393278	G	A	PASS	intron_variant	MODIFIER	FRY	101101436	transcript	XM_019825116.2	protein_coding	16	c.1784+666G>A		-1	-1	-1	-1	-1	-1	0
chrA1	11393278	G	A	PASS	intron_variant	MODIFIER	FRY	101101436	transcript	XM_019825125.2	protein_coding	16	c.1784+666G>A		-1	-1	-1	-1	-1	-1	0
chrA1	11393278	G	A	PASS	intron_variant	MODIFIER	FRY	101101436	transcript	XM_006927213.4	protein_coding	16	c.1775+666G>A		-1	-1	-1	-1	-1	-1	0
chrA1	11393432	C	T	PASS	intron_variant	MODIFIER	FRY	101101436	transcript	XM_023250547.1	protein_coding	16	c.1919+820C>T		-1	-1	-1	-1	-1	-1	0
chrA1	11393432	C	T	PASS	intron_variant	MODIFIER	FRY	101101436	transcript	XM_011286958.3	protein_coding	17	c.1634+820C>T		-1	-1	-1	-1	-1	-1	0
chrA1	11393432	C	T	PASS	intron_variant	MODIFIER	FRY	101101436	transcript	XM_019825096.1	protein_coding	16	c.1919+820C>T		-1	-1	-1	-1	-1	-1	0
chrA1	11393432	C	T	PASS	intron_variant	MODIFIER	FRY	101101436	transcript	XM_019825104.1	protein_coding	16	c.1919+820C>T		-1	-1	-1	-1	-1	-1	0
chrA1	11393432	C	T	PASS	intron_variant	MODIFIER	FRY	101101436	transcript	XM_019825114.2	protein_coding	16	c.1919+820C>T		-1	-1	-1	-1	-1	-1	0
chrA1	11393432	C	T	PASS	intron_variant	MODIFIER	FRY	101101436	transcript	XM_019825116.2	protein_coding	16	c.1784+820C>T		-1	-1	-1	-1	-1	-1	0
chrA1	11393432	C	T	PASS	intron_variant	MODIFIER	FRY	101101436	transcript	XM_019825125.2	protein_coding	16	c.1784+820C>T		-1	-1	-1	-1	-1	-1	0
chrA1	11393432	C	T	PASS	intron_variant	MODIFIER	FRY	101101436	transcript	XM_006927213.4	protein_coding	16	c.1775+820C>T		-1	-1	-1	-1	-1	-1	0
chrA1	11394116	TC	T	PASS	intron_variant	MODIFIER	FRY	101101436	transcript	XM_023250547.1	protein_coding	16	c.1919+1505delC		-1	-1	-1	-1	-1	-1	0
chrA1	11394116	TC	T	PASS	intron_variant	MODIFIER	FRY	101101436	transcript	XM_011286958.3	protein_coding	17	c.1634+1505delC		-1	-1	-1	-1	-1	-1	0
chrA1	11394116	TC	T	PASS	intron_variant	MODIFIER	FRY	101101436	transcript	XM_019825096.1	protein_coding	16	c.1919+1505delC		-1	-1	-1	-1	-1	-1	0
chrA1	11394116	TC	T	PASS	intron_variant	MODIFIER	FRY	101101436	transcript	XM_019825104.1	protein_coding	16	c.1919+1505delC		-1	-1	-1	-1	-1	-1	0
chrA1	11394116	TC	T	PASS	intron_variant	MODIFIER	FRY	101101436	transcript	XM_019825114.2	protein_coding	16	c.1919+1505delC		-1	-1	-1	-1	-1	-1	0
chrA1	11394116	TC	T	PASS	intron_variant	MODIFIER	FRY	101101436	transcript	XM_019825116.2	protein_coding	16	c.1784+1505delC		-1	-1	-1	-1	-1	-1	0
chrA1	11394116	TC	T	PASS	intron_variant	MODIFIER	FRY	101101436	transcript	XM_019825125.2	protein_coding	16	c.1784+1505delC		-1	-1	-1	-1	-1	-1	0
chrA1	11394116	TC	T	PASS	intron_variant	MODIFIER	FRY	101101436	transcript	XM_006927213.4	protein_coding	16	c.1775+1505delC		-1	-1	-1	-1	-1	-1	0
chrA1	11396152	C	T	PASS	synonymous_variant	LOW	FRY	101101436	transcript	XM_023250547.1	protein_coding	17	c.2010C>T	p.Leu670Leu	2084	10402	2010	9204	670	3067	0
chrA1	11396152	C	T	PASS	synonymous_variant	LOW	FRY	101101436	transcript	XM_011286958.3	protein_coding	18	c.1725C>T	p.Leu575Leu	2096	10414	1725	8919	575	2972	0
chrA1	11396152	C	T	PASS	synonymous_variant	LOW	FRY	101101436	transcript	XM_019825096.1	protein_coding	17	c.2010C>T	p.Leu670Leu	2084	10393	2010	9195	670	3064	0
chrA1	11396152	C	T	PASS	synonymous_variant	LOW	FRY	101101436	transcript	XM_019825104.1	protein_coding	17	c.2010C>T	p.Leu670Leu	2084	10384	2010	9186	670	3061	0
chrA1	11396152	C	T	PASS	synonymous_variant	LOW	FRY	101101436	transcript	XM_019825114.2	protein_coding	17	c.2010C>T	p.Leu670Leu	2084	10273	2010	9075	670	3024	0
chrA1	11396152	C	T	PASS	synonymous_variant	LOW	FRY	101101436	transcript	XM_019825116.2	protein_coding	17	c.1875C>T	p.Leu625Leu	2030	10348	1875	9069	625	3022	0
chrA1	11396152	C	T	PASS	synonymous_variant	LOW	FRY	101101436	transcript	XM_019825125.2	protein_coding	17	c.1875C>T	p.Leu625Leu	2030	10321	1875	9042	625	3013	0
chrA1	11396152	C	T	PASS	synonymous_variant	LOW	FRY	101101436	transcript	XM_006927213.4	protein_coding	17	c.1866C>T	p.Leu622Leu	1981	10299	1866	9060	622	3019	0
chrA1	11396235	T	C	PASS	intron_variant	MODIFIER	FRY	101101436	transcript	XM_023250547.1	protein_coding	17	c.2027+66T>C		-1	-1	-1	-1	-1	-1	0
chrA1	11396235	T	C	PASS	intron_variant	MODIFIER	FRY	101101436	transcript	XM_011286958.3	protein_coding	18	c.1742+66T>C		-1	-1	-1	-1	-1	-1	0
chrA1	11396235	T	C	PASS	intron_variant	MODIFIER	FRY	101101436	transcript	XM_019825096.1	protein_coding	17	c.2027+66T>C		-1	-1	-1	-1	-1	-1	0
chrA1	11396235	T	C	PASS	intron_variant	MODIFIER	FRY	101101436	transcript	XM_019825104.1	protein_coding	17	c.2027+66T>C		-1	-1	-1	-1	-1	-1	0
chrA1	11396235	T	C	PASS	intron_variant	MODIFIER	FRY	101101436	transcript	XM_019825114.2	protein_coding	17	c.2027+66T>C		-1	-1	-1	-1	-1	-1	0
chrA1	11396235	T	C	PASS	intron_variant	MODIFIER	FRY	101101436	transcript	XM_019825116.2	protein_coding	17	c.1892+66T>C		-1	-1	-1	-1	-1	-1	0
chrA1	11396235	T	C	PASS	intron_variant	MODIFIER	FRY	101101436	transcript	XM_019825125.2	protein_coding	17	c.1892+66T>C		-1	-1	-1	-1	-1	-1	0
chrA1	11396235	T	C	PASS	intron_variant	MODIFIER	FRY	101101436	transcript	XM_006927213.4	protein_coding	17	c.1883+66T>C		-1	-1	-1	-1	-1	-1	0
chrA1	11396403	A	G	PASS	intron_variant	MODIFIER	FRY	101101436	transcript	XM_023250547.1	protein_coding	17	c.2027+234A>G		-1	-1	-1	-1	-1	-1	0
chrA1	11396403	A	G	PASS	intron_variant	MODIFIER	FRY	101101436	transcript	XM_011286958.3	protein_coding	18	c.1742+234A>G		-1	-1	-1	-1	-1	-1	0
chrA1	11396403	A	G	PASS	intron_variant	MODIFIER	FRY	101101436	transcript	XM_019825096.1	protein_coding	17	c.2027+234A>G		-1	-1	-1	-1	-1	-1	0
chrA1	11396403	A	G	PASS	intron_variant	MODIFIER	FRY	101101436	transcript	XM_019825104.1	protein_coding	17	c.2027+234A>G		-1	-1	-1	-1	-1	-1	0
chrA1	11396403	A	G	PASS	intron_variant	MODIFIER	FRY	101101436	transcript	XM_019825114.2	protein_coding	17	c.2027+234A>G		-1	-1	-1	-1	-1	-1	0
chrA1	11396403	A	G	PASS	intron_variant	MODIFIER	FRY	101101436	transcript	XM_019825116.2	protein_coding	17	c.1892+234A>G		-1	-1	-1	-1	-1	-1	0
chrA1	11396403	A	G	PASS	intron_variant	MODIFIER	FRY	101101436	transcript	XM_019825125.2	protein_coding	17	c.1892+234A>G		-1	-1	-1	-1	-1	-1	0
chrA1	11396403	A	G	PASS	intron_variant	MODIFIER	FRY	101101436	transcript	XM_006927213.4	protein_coding	17	c.1883+234A>G		-1	-1	-1	-1	-1	-1	0
chrA1	11396714	G	T	PASS	intron_variant	MODIFIER	FRY	101101436	transcript	XM_023250547.1	protein_coding	17	c.2027+545G>T		-1	-1	-1	-1	-1	-1	0
chrA1	11396714	G	T	PASS	intron_variant	MODIFIER	FRY	101101436	transcript	XM_011286958.3	protein_coding	18	c.1742+545G>T		-1	-1	-1	-1	-1	-1	0
chrA1	11396714	G	T	PASS	intron_variant	MODIFIER	FRY	101101436	transcript	XM_019825096.1	protein_coding	17	c.2027+545G>T		-1	-1	-1	-1	-1	-1	0
chrA1	11396714	G	T	PASS	intron_variant	MODIFIER	FRY	101101436	transcript	XM_019825104.1	protein_coding	17	c.2027+545G>T		-1	-1	-1	-1	-1	-1	0
chrA1	11396714	G	T	PASS	intron_variant	MODIFIER	FRY	101101436	transcript	XM_019825114.2	protein_coding	17	c.2027+545G>T		-1	-1	-1	-1	-1	-1	0
chrA1	11396714	G	T	PASS	intron_variant	MODIFIER	FRY	101101436	transcript	XM_019825116.2	protein_coding	17	c.1892+545G>T		-1	-1	-1	-1	-1	-1	0
chrA1	11396714	G	T	PASS	intron_variant	MODIFIER	FRY	101101436	transcript	XM_019825125.2	protein_coding	17	c.1892+545G>T		-1	-1	-1	-1	-1	-1	0
chrA1	11396714	G	T	PASS	intron_variant	MODIFIER	FRY	101101436	transcript	XM_006927213.4	protein_coding	17	c.1883+545G>T		-1	-1	-1	-1	-1	-1	0
chrA1	11397233	C	T	PASS	intron_variant	MODIFIER	FRY	101101436	transcript	XM_023250547.1	protein_coding	17	c.2027+1064C>T		-1	-1	-1	-1	-1	-1	0
chrA1	11397233	C	T	PASS	intron_variant	MODIFIER	FRY	101101436	transcript	XM_011286958.3	protein_coding	18	c.1742+1064C>T		-1	-1	-1	-1	-1	-1	0
chrA1	11397233	C	T	PASS	intron_variant	MODIFIER	FRY	101101436	transcript	XM_019825096.1	protein_coding	17	c.2027+1064C>T		-1	-1	-1	-1	-1	-1	0
chrA1	11397233	C	T	PASS	intron_variant	MODIFIER	FRY	101101436	transcript	XM_019825104.1	protein_coding	17	c.2027+1064C>T		-1	-1	-1	-1	-1	-1	0
chrA1	11397233	C	T	PASS	intron_variant	MODIFIER	FRY	101101436	transcript	XM_019825114.2	protein_coding	17	c.2027+1064C>T		-1	-1	-1	-1	-1	-1	0
chrA1	11397233	C	T	PASS	intron_variant	MODIFIER	FRY	101101436	transcript	XM_019825116.2	protein_coding	17	c.1892+1064C>T		-1	-1	-1	-1	-1	-1	0
chrA1	11397233	C	T	PASS	intron_variant	MODIFIER	FRY	101101436	transcript	XM_019825125.2	protein_coding	17	c.1892+1064C>T		-1	-1	-1	-1	-1	-1	0
chrA1	11397233	C	T	PASS	intron_variant	MODIFIER	FRY	101101436	transcript	XM_006927213.4	protein_coding	17	c.1883+1064C>T		-1	-1	-1	-1	-1	-1	0
chrA1	11397311	C	A	PASS	intron_variant	MODIFIER	FRY	101101436	transcript	XM_023250547.1	protein_coding	17	c.2027+1142C>A		-1	-1	-1	-1	-1	-1	0
chrA1	11397311	C	A	PASS	intron_variant	MODIFIER	FRY	101101436	transcript	XM_011286958.3	protein_coding	18	c.1742+1142C>A		-1	-1	-1	-1	-1	-1	0
chrA1	11397311	C	A	PASS	intron_variant	MODIFIER	FRY	101101436	transcript	XM_019825096.1	protein_coding	17	c.2027+1142C>A		-1	-1	-1	-1	-1	-1	0
chrA1	11397311	C	A	PASS	intron_variant	MODIFIER	FRY	101101436	transcript	XM_019825104.1	protein_coding	17	c.2027+1142C>A		-1	-1	-1	-1	-1	-1	0
chrA1	11397311	C	A	PASS	intron_variant	MODIFIER	FRY	101101436	transcript	XM_019825114.2	protein_coding	17	c.2027+1142C>A		-1	-1	-1	-1	-1	-1	0
chrA1	11397311	C	A	PASS	intron_variant	MODIFIER	FRY	101101436	transcript	XM_019825116.2	protein_coding	17	c.1892+1142C>A		-1	-1	-1	-1	-1	-1	0
chrA1	11397311	C	A	PASS	intron_variant	MODIFIER	FRY	101101436	transcript	XM_019825125.2	protein_coding	17	c.1892+1142C>A		-1	-1	-1	-1	-1	-1	0
chrA1	11397311	C	A	PASS	intron_variant	MODIFIER	FRY	101101436	transcript	XM_006927213.4	protein_coding	17	c.1883+1142C>A		-1	-1	-1	-1	-1	-1	0
chrA1	11397401	C	T	PASS	intron_variant	MODIFIER	FRY	101101436	transcript	XM_023250547.1	protein_coding	17	c.2027+1232C>T		-1	-1	-1	-1	-1	-1	0
chrA1	11397401	C	T	PASS	intron_variant	MODIFIER	FRY	101101436	transcript	XM_011286958.3	protein_coding	18	c.1742+1232C>T		-1	-1	-1	-1	-1	-1	0
chrA1	11397401	C	T	PASS	intron_variant	MODIFIER	FRY	101101436	transcript	XM_019825096.1	protein_coding	17	c.2027+1232C>T		-1	-1	-1	-1	-1	-1	0
chrA1	11397401	C	T	PASS	intron_variant	MODIFIER	FRY	101101436	transcript	XM_019825104.1	protein_coding	17	c.2027+1232C>T		-1	-1	-1	-1	-1	-1	0
chrA1	11397401	C	T	PASS	intron_variant	MODIFIER	FRY	101101436	transcript	XM_019825114.2	protein_coding	17	c.2027+1232C>T		-1	-1	-1	-1	-1	-1	0
chrA1	11397401	C	T	PASS	intron_variant	MODIFIER	FRY	101101436	transcript	XM_019825116.2	protein_coding	17	c.1892+1232C>T		-1	-1	-1	-1	-1	-1	0
chrA1	11397401	C	T	PASS	intron_variant	MODIFIER	FRY	101101436	transcript	XM_019825125.2	protein_coding	17	c.1892+1232C>T		-1	-1	-1	-1	-1	-1	0
chrA1	11397401	C	T	PASS	intron_variant	MODIFIER	FRY	101101436	transcript	XM_006927213.4	protein_coding	17	c.1883+1232C>T		-1	-1	-1	-1	-1	-1	0
chrA1	11397827	G	A	PASS	intron_variant	MODIFIER	FRY	101101436	transcript	XM_023250547.1	protein_coding	17	c.2027+1658G>A		-1	-1	-1	-1	-1	-1	0
chrA1	11397827	G	A	PASS	intron_variant	MODIFIER	FRY	101101436	transcript	XM_011286958.3	protein_coding	18	c.1742+1658G>A		-1	-1	-1	-1	-1	-1	0
chrA1	11397827	G	A	PASS	intron_variant	MODIFIER	FRY	101101436	transcript	XM_019825096.1	protein_coding	17	c.2027+1658G>A		-1	-1	-1	-1	-1	-1	0
chrA1	11397827	G	A	PASS	intron_variant	MODIFIER	FRY	101101436	transcript	XM_019825104.1	protein_coding	17	c.2027+1658G>A		-1	-1	-1	-1	-1	-1	0
chrA1	11397827	G	A	PASS	intron_variant	MODIFIER	FRY	101101436	transcript	XM_019825114.2	protein_coding	17	c.2027+1658G>A		-1	-1	-1	-1	-1	-1	0
chrA1	11397827	G	A	PASS	intron_variant	MODIFIER	FRY	101101436	transcript	XM_019825116.2	protein_coding	17	c.1892+1658G>A		-1	-1	-1	-1	-1	-1	0
chrA1	11397827	G	A	PASS	intron_variant	MODIFIER	FRY	101101436	transcript	XM_019825125.2	protein_coding	17	c.1892+1658G>A		-1	-1	-1	-1	-1	-1	0
chrA1	11397827	G	A	PASS	intron_variant	MODIFIER	FRY	101101436	transcript	XM_006927213.4	protein_coding	17	c.1883+1658G>A		-1	-1	-1	-1	-1	-1	0
chrA1	11398293	C	A	PASS	intron_variant	MODIFIER	FRY	101101436	transcript	XM_023250547.1	protein_coding	17	c.2027+2124C>A		-1	-1	-1	-1	-1	-1	0
chrA1	11398293	C	A	PASS	intron_variant	MODIFIER	FRY	101101436	transcript	XM_011286958.3	protein_coding	18	c.1742+2124C>A		-1	-1	-1	-1	-1	-1	0
chrA1	11398293	C	A	PASS	intron_variant	MODIFIER	FRY	101101436	transcript	XM_019825096.1	protein_coding	17	c.2027+2124C>A		-1	-1	-1	-1	-1	-1	0
chrA1	11398293	C	A	PASS	intron_variant	MODIFIER	FRY	101101436	transcript	XM_019825104.1	protein_coding	17	c.2027+2124C>A		-1	-1	-1	-1	-1	-1	0
chrA1	11398293	C	A	PASS	intron_variant	MODIFIER	FRY	101101436	transcript	XM_019825114.2	protein_coding	17	c.2027+2124C>A		-1	-1	-1	-1	-1	-1	0
chrA1	11398293	C	A	PASS	intron_variant	MODIFIER	FRY	101101436	transcript	XM_019825116.2	protein_coding	17	c.1892+2124C>A		-1	-1	-1	-1	-1	-1	0
chrA1	11398293	C	A	PASS	intron_variant	MODIFIER	FRY	101101436	transcript	XM_019825125.2	protein_coding	17	c.1892+2124C>A		-1	-1	-1	-1	-1	-1	0
chrA1	11398293	C	A	PASS	intron_variant	MODIFIER	FRY	101101436	transcript	XM_006927213.4	protein_coding	17	c.1883+2124C>A		-1	-1	-1	-1	-1	-1	0
chrA1	11398411	G	A	PASS	intron_variant	MODIFIER	FRY	101101436	transcript	XM_023250547.1	protein_coding	17	c.2027+2242G>A		-1	-1	-1	-1	-1	-1	0
chrA1	11398411	G	A	PASS	intron_variant	MODIFIER	FRY	101101436	transcript	XM_011286958.3	protein_coding	18	c.1742+2242G>A		-1	-1	-1	-1	-1	-1	0
chrA1	11398411	G	A	PASS	intron_variant	MODIFIER	FRY	101101436	transcript	XM_019825096.1	protein_coding	17	c.2027+2242G>A		-1	-1	-1	-1	-1	-1	0
chrA1	11398411	G	A	PASS	intron_variant	MODIFIER	FRY	101101436	transcript	XM_019825104.1	protein_coding	17	c.2027+2242G>A		-1	-1	-1	-1	-1	-1	0
chrA1	11398411	G	A	PASS	intron_variant	MODIFIER	FRY	101101436	transcript	XM_019825114.2	protein_coding	17	c.2027+2242G>A		-1	-1	-1	-1	-1	-1	0
chrA1	11398411	G	A	PASS	intron_variant	MODIFIER	FRY	101101436	transcript	XM_019825116.2	protein_coding	17	c.1892+2242G>A		-1	-1	-1	-1	-1	-1	0
chrA1	11398411	G	A	PASS	intron_variant	MODIFIER	FRY	101101436	transcript	XM_019825125.2	protein_coding	17	c.1892+2242G>A		-1	-1	-1	-1	-1	-1	0
chrA1	11398411	G	A	PASS	intron_variant	MODIFIER	FRY	101101436	transcript	XM_006927213.4	protein_coding	17	c.1883+2242G>A		-1	-1	-1	-1	-1	-1	0
chrA1	11399351	A	C	PASS	intron_variant	MODIFIER	FRY	101101436	transcript	XM_023250547.1	protein_coding	17	c.2027+3182A>C		-1	-1	-1	-1	-1	-1	0
chrA1	11399351	A	C	PASS	intron_variant	MODIFIER	FRY	101101436	transcript	XM_011286958.3	protein_coding	18	c.1742+3182A>C		-1	-1	-1	-1	-1	-1	0
chrA1	11399351	A	C	PASS	intron_variant	MODIFIER	FRY	101101436	transcript	XM_019825096.1	protein_coding	17	c.2027+3182A>C		-1	-1	-1	-1	-1	-1	0
chrA1	11399351	A	C	PASS	intron_variant	MODIFIER	FRY	101101436	transcript	XM_019825104.1	protein_coding	17	c.2027+3182A>C		-1	-1	-1	-1	-1	-1	0
chrA1	11399351	A	C	PASS	intron_variant	MODIFIER	FRY	101101436	transcript	XM_019825114.2	protein_coding	17	c.2027+3182A>C		-1	-1	-1	-1	-1	-1	0
chrA1	11399351	A	C	PASS	intron_variant	MODIFIER	FRY	101101436	transcript	XM_019825116.2	protein_coding	17	c.1892+3182A>C		-1	-1	-1	-1	-1	-1	0
chrA1	11399351	A	C	PASS	intron_variant	MODIFIER	FRY	101101436	transcript	XM_019825125.2	protein_coding	17	c.1892+3182A>C		-1	-1	-1	-1	-1	-1	0
chrA1	11399351	A	C	PASS	intron_variant	MODIFIER	FRY	101101436	transcript	XM_006927213.4	protein_coding	17	c.1883+3182A>C		-1	-1	-1	-1	-1	-1	0
chrA1	11399357	T	A	PASS	intron_variant	MODIFIER	FRY	101101436	transcript	XM_023250547.1	protein_coding	17	c.2027+3188T>A		-1	-1	-1	-1	-1	-1	0
chrA1	11399357	T	A	PASS	intron_variant	MODIFIER	FRY	101101436	transcript	XM_011286958.3	protein_coding	18	c.1742+3188T>A		-1	-1	-1	-1	-1	-1	0
chrA1	11399357	T	A	PASS	intron_variant	MODIFIER	FRY	101101436	transcript	XM_019825096.1	protein_coding	17	c.2027+3188T>A		-1	-1	-1	-1	-1	-1	0
chrA1	11399357	T	A	PASS	intron_variant	MODIFIER	FRY	101101436	transcript	XM_019825104.1	protein_coding	17	c.2027+3188T>A		-1	-1	-1	-1	-1	-1	0
chrA1	11399357	T	A	PASS	intron_variant	MODIFIER	FRY	101101436	transcript	XM_019825114.2	protein_coding	17	c.2027+3188T>A		-1	-1	-1	-1	-1	-1	0
chrA1	11399357	T	A	PASS	intron_variant	MODIFIER	FRY	101101436	transcript	XM_019825116.2	protein_coding	17	c.1892+3188T>A		-1	-1	-1	-1	-1	-1	0
chrA1	11399357	T	A	PASS	intron_variant	MODIFIER	FRY	101101436	transcript	XM_019825125.2	protein_coding	17	c.1892+3188T>A		-1	-1	-1	-1	-1	-1	0
chrA1	11399357	T	A	PASS	intron_variant	MODIFIER	FRY	101101436	transcript	XM_006927213.4	protein_coding	17	c.1883+3188T>A		-1	-1	-1	-1	-1	-1	0
chrA1	11399859	G	A	PASS	intron_variant	MODIFIER	FRY	101101436	transcript	XM_023250547.1	protein_coding	17	c.2027+3690G>A		-1	-1	-1	-1	-1	-1	0
chrA1	11399859	G	A	PASS	intron_variant	MODIFIER	FRY	101101436	transcript	XM_011286958.3	protein_coding	18	c.1742+3690G>A		-1	-1	-1	-1	-1	-1	0
chrA1	11399859	G	A	PASS	intron_variant	MODIFIER	FRY	101101436	transcript	XM_019825096.1	protein_coding	17	c.2027+3690G>A		-1	-1	-1	-1	-1	-1	0
chrA1	11399859	G	A	PASS	intron_variant	MODIFIER	FRY	101101436	transcript	XM_019825104.1	protein_coding	17	c.2027+3690G>A		-1	-1	-1	-1	-1	-1	0
chrA1	11399859	G	A	PASS	intron_variant	MODIFIER	FRY	101101436	transcript	XM_019825114.2	protein_coding	17	c.2027+3690G>A		-1	-1	-1	-1	-1	-1	0
chrA1	11399859	G	A	PASS	intron_variant	MODIFIER	FRY	101101436	transcript	XM_019825116.2	protein_coding	17	c.1892+3690G>A		-1	-1	-1	-1	-1	-1	0
chrA1	11399859	G	A	PASS	intron_variant	MODIFIER	FRY	101101436	transcript	XM_019825125.2	protein_coding	17	c.1892+3690G>A		-1	-1	-1	-1	-1	-1	0
chrA1	11399859	G	A	PASS	intron_variant	MODIFIER	FRY	101101436	transcript	XM_006927213.4	protein_coding	17	c.1883+3690G>A		-1	-1	-1	-1	-1	-1	0
chrA1	11400617	T	A	PASS	intron_variant	MODIFIER	FRY	101101436	transcript	XM_023250547.1	protein_coding	17	c.2028-3817T>A		-1	-1	-1	-1	-1	-1	0
chrA1	11400617	T	A	PASS	intron_variant	MODIFIER	FRY	101101436	transcript	XM_011286958.3	protein_coding	18	c.1743-3817T>A		-1	-1	-1	-1	-1	-1	0
chrA1	11400617	T	A	PASS	intron_variant	MODIFIER	FRY	101101436	transcript	XM_019825096.1	protein_coding	17	c.2028-3817T>A		-1	-1	-1	-1	-1	-1	0
chrA1	11400617	T	A	PASS	intron_variant	MODIFIER	FRY	101101436	transcript	XM_019825104.1	protein_coding	17	c.2028-3817T>A		-1	-1	-1	-1	-1	-1	0
chrA1	11400617	T	A	PASS	intron_variant	MODIFIER	FRY	101101436	transcript	XM_019825114.2	protein_coding	17	c.2028-3817T>A		-1	-1	-1	-1	-1	-1	0
chrA1	11400617	T	A	PASS	intron_variant	MODIFIER	FRY	101101436	transcript	XM_019825116.2	protein_coding	17	c.1893-3817T>A		-1	-1	-1	-1	-1	-1	0
chrA1	11400617	T	A	PASS	intron_variant	MODIFIER	FRY	101101436	transcript	XM_019825125.2	protein_coding	17	c.1893-3817T>A		-1	-1	-1	-1	-1	-1	0
chrA1	11400617	T	A	PASS	intron_variant	MODIFIER	FRY	101101436	transcript	XM_006927213.4	protein_coding	17	c.1884-3817T>A		-1	-1	-1	-1	-1	-1	0
chrA1	11400739	C	T	PASS	intron_variant	MODIFIER	FRY	101101436	transcript	XM_023250547.1	protein_coding	17	c.2028-3695C>T		-1	-1	-1	-1	-1	-1	0
chrA1	11400739	C	T	PASS	intron_variant	MODIFIER	FRY	101101436	transcript	XM_011286958.3	protein_coding	18	c.1743-3695C>T		-1	-1	-1	-1	-1	-1	0
chrA1	11400739	C	T	PASS	intron_variant	MODIFIER	FRY	101101436	transcript	XM_019825096.1	protein_coding	17	c.2028-3695C>T		-1	-1	-1	-1	-1	-1	0
chrA1	11400739	C	T	PASS	intron_variant	MODIFIER	FRY	101101436	transcript	XM_019825104.1	protein_coding	17	c.2028-3695C>T		-1	-1	-1	-1	-1	-1	0
chrA1	11400739	C	T	PASS	intron_variant	MODIFIER	FRY	101101436	transcript	XM_019825114.2	protein_coding	17	c.2028-3695C>T		-1	-1	-1	-1	-1	-1	0
chrA1	11400739	C	T	PASS	intron_variant	MODIFIER	FRY	101101436	transcript	XM_019825116.2	protein_coding	17	c.1893-3695C>T		-1	-1	-1	-1	-1	-1	0
chrA1	11400739	C	T	PASS	intron_variant	MODIFIER	FRY	101101436	transcript	XM_019825125.2	protein_coding	17	c.1893-3695C>T		-1	-1	-1	-1	-1	-1	0
chrA1	11400739	C	T	PASS	intron_variant	MODIFIER	FRY	101101436	transcript	XM_006927213.4	protein_coding	17	c.1884-3695C>T		-1	-1	-1	-1	-1	-1	0
chrA1	11401013	A	G	PASS	intron_variant	MODIFIER	FRY	101101436	transcript	XM_023250547.1	protein_coding	17	c.2028-3421A>G		-1	-1	-1	-1	-1	-1	0
chrA1	11401013	A	G	PASS	intron_variant	MODIFIER	FRY	101101436	transcript	XM_011286958.3	protein_coding	18	c.1743-3421A>G		-1	-1	-1	-1	-1	-1	0
chrA1	11401013	A	G	PASS	intron_variant	MODIFIER	FRY	101101436	transcript	XM_019825096.1	protein_coding	17	c.2028-3421A>G		-1	-1	-1	-1	-1	-1	0
chrA1	11401013	A	G	PASS	intron_variant	MODIFIER	FRY	101101436	transcript	XM_019825104.1	protein_coding	17	c.2028-3421A>G		-1	-1	-1	-1	-1	-1	0
chrA1	11401013	A	G	PASS	intron_variant	MODIFIER	FRY	101101436	transcript	XM_019825114.2	protein_coding	17	c.2028-3421A>G		-1	-1	-1	-1	-1	-1	0
chrA1	11401013	A	G	PASS	intron_variant	MODIFIER	FRY	101101436	transcript	XM_019825116.2	protein_coding	17	c.1893-3421A>G		-1	-1	-1	-1	-1	-1	0
chrA1	11401013	A	G	PASS	intron_variant	MODIFIER	FRY	101101436	transcript	XM_019825125.2	protein_coding	17	c.1893-3421A>G		-1	-1	-1	-1	-1	-1	0
chrA1	11401013	A	G	PASS	intron_variant	MODIFIER	FRY	101101436	transcript	XM_006927213.4	protein_coding	17	c.1884-3421A>G		-1	-1	-1	-1	-1	-1	0
chrA1	11401482	A	G	PASS	intron_variant	MODIFIER	FRY	101101436	transcript	XM_023250547.1	protein_coding	17	c.2028-2952A>G		-1	-1	-1	-1	-1	-1	0
chrA1	11401482	A	G	PASS	intron_variant	MODIFIER	FRY	101101436	transcript	XM_011286958.3	protein_coding	18	c.1743-2952A>G		-1	-1	-1	-1	-1	-1	0
chrA1	11401482	A	G	PASS	intron_variant	MODIFIER	FRY	101101436	transcript	XM_019825096.1	protein_coding	17	c.2028-2952A>G		-1	-1	-1	-1	-1	-1	0
chrA1	11401482	A	G	PASS	intron_variant	MODIFIER	FRY	101101436	transcript	XM_019825104.1	protein_coding	17	c.2028-2952A>G		-1	-1	-1	-1	-1	-1	0
chrA1	11401482	A	G	PASS	intron_variant	MODIFIER	FRY	101101436	transcript	XM_019825114.2	protein_coding	17	c.2028-2952A>G		-1	-1	-1	-1	-1	-1	0
chrA1	11401482	A	G	PASS	intron_variant	MODIFIER	FRY	101101436	transcript	XM_019825116.2	protein_coding	17	c.1893-2952A>G		-1	-1	-1	-1	-1	-1	0
chrA1	11401482	A	G	PASS	intron_variant	MODIFIER	FRY	101101436	transcript	XM_019825125.2	protein_coding	17	c.1893-2952A>G		-1	-1	-1	-1	-1	-1	0
chrA1	11401482	A	G	PASS	intron_variant	MODIFIER	FRY	101101436	transcript	XM_006927213.4	protein_coding	17	c.1884-2952A>G		-1	-1	-1	-1	-1	-1	0
chrA1	11401787	T	C	PASS	intron_variant	MODIFIER	FRY	101101436	transcript	XM_023250547.1	protein_coding	17	c.2028-2647T>C		-1	-1	-1	-1	-1	-1	0
chrA1	11401787	T	C	PASS	intron_variant	MODIFIER	FRY	101101436	transcript	XM_011286958.3	protein_coding	18	c.1743-2647T>C		-1	-1	-1	-1	-1	-1	0
chrA1	11401787	T	C	PASS	intron_variant	MODIFIER	FRY	101101436	transcript	XM_019825096.1	protein_coding	17	c.2028-2647T>C		-1	-1	-1	-1	-1	-1	0
chrA1	11401787	T	C	PASS	intron_variant	MODIFIER	FRY	101101436	transcript	XM_019825104.1	protein_coding	17	c.2028-2647T>C		-1	-1	-1	-1	-1	-1	0
chrA1	11401787	T	C	PASS	intron_variant	MODIFIER	FRY	101101436	transcript	XM_019825114.2	protein_coding	17	c.2028-2647T>C		-1	-1	-1	-1	-1	-1	0
chrA1	11401787	T	C	PASS	intron_variant	MODIFIER	FRY	101101436	transcript	XM_019825116.2	protein_coding	17	c.1893-2647T>C		-1	-1	-1	-1	-1	-1	0
chrA1	11401787	T	C	PASS	intron_variant	MODIFIER	FRY	101101436	transcript	XM_019825125.2	protein_coding	17	c.1893-2647T>C		-1	-1	-1	-1	-1	-1	0
chrA1	11401787	T	C	PASS	intron_variant	MODIFIER	FRY	101101436	transcript	XM_006927213.4	protein_coding	17	c.1884-2647T>C		-1	-1	-1	-1	-1	-1	0
chrA1	11402085	A	G	PASS	intron_variant	MODIFIER	FRY	101101436	transcript	XM_023250547.1	protein_coding	17	c.2028-2349A>G		-1	-1	-1	-1	-1	-1	0
chrA1	11402085	A	G	PASS	intron_variant	MODIFIER	FRY	101101436	transcript	XM_011286958.3	protein_coding	18	c.1743-2349A>G		-1	-1	-1	-1	-1	-1	0
chrA1	11402085	A	G	PASS	intron_variant	MODIFIER	FRY	101101436	transcript	XM_019825096.1	protein_coding	17	c.2028-2349A>G		-1	-1	-1	-1	-1	-1	0
chrA1	11402085	A	G	PASS	intron_variant	MODIFIER	FRY	101101436	transcript	XM_019825104.1	protein_coding	17	c.2028-2349A>G		-1	-1	-1	-1	-1	-1	0
chrA1	11402085	A	G	PASS	intron_variant	MODIFIER	FRY	101101436	transcript	XM_019825114.2	protein_coding	17	c.2028-2349A>G		-1	-1	-1	-1	-1	-1	0
chrA1	11402085	A	G	PASS	intron_variant	MODIFIER	FRY	101101436	transcript	XM_019825116.2	protein_coding	17	c.1893-2349A>G		-1	-1	-1	-1	-1	-1	0
chrA1	11402085	A	G	PASS	intron_variant	MODIFIER	FRY	101101436	transcript	XM_019825125.2	protein_coding	17	c.1893-2349A>G		-1	-1	-1	-1	-1	-1	0
chrA1	11402085	A	G	PASS	intron_variant	MODIFIER	FRY	101101436	transcript	XM_006927213.4	protein_coding	17	c.1884-2349A>G		-1	-1	-1	-1	-1	-1	0
chrA1	11402086	C	G	PASS	intron_variant	MODIFIER	FRY	101101436	transcript	XM_023250547.1	protein_coding	17	c.2028-2348C>G		-1	-1	-1	-1	-1	-1	0
chrA1	11402086	C	G	PASS	intron_variant	MODIFIER	FRY	101101436	transcript	XM_011286958.3	protein_coding	18	c.1743-2348C>G		-1	-1	-1	-1	-1	-1	0
chrA1	11402086	C	G	PASS	intron_variant	MODIFIER	FRY	101101436	transcript	XM_019825096.1	protein_coding	17	c.2028-2348C>G		-1	-1	-1	-1	-1	-1	0
chrA1	11402086	C	G	PASS	intron_variant	MODIFIER	FRY	101101436	transcript	XM_019825104.1	protein_coding	17	c.2028-2348C>G		-1	-1	-1	-1	-1	-1	0
chrA1	11402086	C	G	PASS	intron_variant	MODIFIER	FRY	101101436	transcript	XM_019825114.2	protein_coding	17	c.2028-2348C>G		-1	-1	-1	-1	-1	-1	0
chrA1	11402086	C	G	PASS	intron_variant	MODIFIER	FRY	101101436	transcript	XM_019825116.2	protein_coding	17	c.1893-2348C>G		-1	-1	-1	-1	-1	-1	0
chrA1	11402086	C	G	PASS	intron_variant	MODIFIER	FRY	101101436	transcript	XM_019825125.2	protein_coding	17	c.1893-2348C>G		-1	-1	-1	-1	-1	-1	0
chrA1	11402086	C	G	PASS	intron_variant	MODIFIER	FRY	101101436	transcript	XM_006927213.4	protein_coding	17	c.1884-2348C>G		-1	-1	-1	-1	-1	-1	0
chrA1	11404102	A	AT	PASS	intron_variant	MODIFIER	FRY	101101436	transcript	XM_023250547.1	protein_coding	17	c.2028-332_2028-331insT		-1	-1	-1	-1	-1	-1	0
chrA1	11404102	A	AT	PASS	intron_variant	MODIFIER	FRY	101101436	transcript	XM_011286958.3	protein_coding	18	c.1743-332_1743-331insT		-1	-1	-1	-1	-1	-1	0
chrA1	11404102	A	AT	PASS	intron_variant	MODIFIER	FRY	101101436	transcript	XM_019825096.1	protein_coding	17	c.2028-332_2028-331insT		-1	-1	-1	-1	-1	-1	0
chrA1	11404102	A	AT	PASS	intron_variant	MODIFIER	FRY	101101436	transcript	XM_019825104.1	protein_coding	17	c.2028-332_2028-331insT		-1	-1	-1	-1	-1	-1	0
chrA1	11404102	A	AT	PASS	intron_variant	MODIFIER	FRY	101101436	transcript	XM_019825114.2	protein_coding	17	c.2028-332_2028-331insT		-1	-1	-1	-1	-1	-1	0
chrA1	11404102	A	AT	PASS	intron_variant	MODIFIER	FRY	101101436	transcript	XM_019825116.2	protein_coding	17	c.1893-332_1893-331insT		-1	-1	-1	-1	-1	-1	0
chrA1	11404102	A	AT	PASS	intron_variant	MODIFIER	FRY	101101436	transcript	XM_019825125.2	protein_coding	17	c.1893-332_1893-331insT		-1	-1	-1	-1	-1	-1	0
chrA1	11404102	A	AT	PASS	intron_variant	MODIFIER	FRY	101101436	transcript	XM_006927213.4	protein_coding	17	c.1884-332_1884-331insT		-1	-1	-1	-1	-1	-1	0
chrA1	11404752	G	A	PASS	intron_variant	MODIFIER	FRY	101101436	transcript	XM_023250547.1	protein_coding	18	c.2286+60G>A		-1	-1	-1	-1	-1	-1	0
chrA1	11404752	G	A	PASS	intron_variant	MODIFIER	FRY	101101436	transcript	XM_011286958.3	protein_coding	19	c.2001+60G>A		-1	-1	-1	-1	-1	-1	0
chrA1	11404752	G	A	PASS	intron_variant	MODIFIER	FRY	101101436	transcript	XM_019825096.1	protein_coding	18	c.2286+60G>A		-1	-1	-1	-1	-1	-1	0
chrA1	11404752	G	A	PASS	intron_variant	MODIFIER	FRY	101101436	transcript	XM_019825104.1	protein_coding	18	c.2286+60G>A		-1	-1	-1	-1	-1	-1	0
chrA1	11404752	G	A	PASS	intron_variant	MODIFIER	FRY	101101436	transcript	XM_019825114.2	protein_coding	18	c.2286+60G>A		-1	-1	-1	-1	-1	-1	0
chrA1	11404752	G	A	PASS	intron_variant	MODIFIER	FRY	101101436	transcript	XM_019825116.2	protein_coding	18	c.2151+60G>A		-1	-1	-1	-1	-1	-1	0
chrA1	11404752	G	A	PASS	intron_variant	MODIFIER	FRY	101101436	transcript	XM_019825125.2	protein_coding	18	c.2151+60G>A		-1	-1	-1	-1	-1	-1	0
chrA1	11404752	G	A	PASS	intron_variant	MODIFIER	FRY	101101436	transcript	XM_006927213.4	protein_coding	18	c.2142+60G>A		-1	-1	-1	-1	-1	-1	0
chrA1	11406620	G	A	PASS	intron_variant	MODIFIER	FRY	101101436	transcript	XM_023250547.1	protein_coding	19	c.2469+469G>A		-1	-1	-1	-1	-1	-1	0
chrA1	11406620	G	A	PASS	intron_variant	MODIFIER	FRY	101101436	transcript	XM_011286958.3	protein_coding	20	c.2184+469G>A		-1	-1	-1	-1	-1	-1	0
chrA1	11406620	G	A	PASS	intron_variant	MODIFIER	FRY	101101436	transcript	XM_019825096.1	protein_coding	19	c.2469+469G>A		-1	-1	-1	-1	-1	-1	0
chrA1	11406620	G	A	PASS	intron_variant	MODIFIER	FRY	101101436	transcript	XM_019825104.1	protein_coding	19	c.2469+469G>A		-1	-1	-1	-1	-1	-1	0
chrA1	11406620	G	A	PASS	intron_variant	MODIFIER	FRY	101101436	transcript	XM_019825114.2	protein_coding	19	c.2469+469G>A		-1	-1	-1	-1	-1	-1	0
chrA1	11406620	G	A	PASS	intron_variant	MODIFIER	FRY	101101436	transcript	XM_019825116.2	protein_coding	19	c.2334+469G>A		-1	-1	-1	-1	-1	-1	0
chrA1	11406620	G	A	PASS	intron_variant	MODIFIER	FRY	101101436	transcript	XM_019825125.2	protein_coding	19	c.2334+469G>A		-1	-1	-1	-1	-1	-1	0
chrA1	11406620	G	A	PASS	intron_variant	MODIFIER	FRY	101101436	transcript	XM_006927213.4	protein_coding	19	c.2325+469G>A		-1	-1	-1	-1	-1	-1	0
chrA1	11407326	C	T	PASS	intron_variant	MODIFIER	FRY	101101436	transcript	XM_023250547.1	protein_coding	19	c.2469+1175C>T		-1	-1	-1	-1	-1	-1	0
chrA1	11407326	C	T	PASS	intron_variant	MODIFIER	FRY	101101436	transcript	XM_011286958.3	protein_coding	20	c.2184+1175C>T		-1	-1	-1	-1	-1	-1	0
chrA1	11407326	C	T	PASS	intron_variant	MODIFIER	FRY	101101436	transcript	XM_019825096.1	protein_coding	19	c.2469+1175C>T		-1	-1	-1	-1	-1	-1	0
chrA1	11407326	C	T	PASS	intron_variant	MODIFIER	FRY	101101436	transcript	XM_019825104.1	protein_coding	19	c.2469+1175C>T		-1	-1	-1	-1	-1	-1	0
chrA1	11407326	C	T	PASS	intron_variant	MODIFIER	FRY	101101436	transcript	XM_019825114.2	protein_coding	19	c.2469+1175C>T		-1	-1	-1	-1	-1	-1	0
chrA1	11407326	C	T	PASS	intron_variant	MODIFIER	FRY	101101436	transcript	XM_019825116.2	protein_coding	19	c.2334+1175C>T		-1	-1	-1	-1	-1	-1	0
chrA1	11407326	C	T	PASS	intron_variant	MODIFIER	FRY	101101436	transcript	XM_019825125.2	protein_coding	19	c.2334+1175C>T		-1	-1	-1	-1	-1	-1	0
chrA1	11407326	C	T	PASS	intron_variant	MODIFIER	FRY	101101436	transcript	XM_006927213.4	protein_coding	19	c.2325+1175C>T		-1	-1	-1	-1	-1	-1	0
chrA1	11407358	G	A	PASS	intron_variant	MODIFIER	FRY	101101436	transcript	XM_023250547.1	protein_coding	19	c.2469+1207G>A		-1	-1	-1	-1	-1	-1	0
chrA1	11407358	G	A	PASS	intron_variant	MODIFIER	FRY	101101436	transcript	XM_011286958.3	protein_coding	20	c.2184+1207G>A		-1	-1	-1	-1	-1	-1	0
chrA1	11407358	G	A	PASS	intron_variant	MODIFIER	FRY	101101436	transcript	XM_019825096.1	protein_coding	19	c.2469+1207G>A		-1	-1	-1	-1	-1	-1	0
chrA1	11407358	G	A	PASS	intron_variant	MODIFIER	FRY	101101436	transcript	XM_019825104.1	protein_coding	19	c.2469+1207G>A		-1	-1	-1	-1	-1	-1	0
chrA1	11407358	G	A	PASS	intron_variant	MODIFIER	FRY	101101436	transcript	XM_019825114.2	protein_coding	19	c.2469+1207G>A		-1	-1	-1	-1	-1	-1	0
chrA1	11407358	G	A	PASS	intron_variant	MODIFIER	FRY	101101436	transcript	XM_019825116.2	protein_coding	19	c.2334+1207G>A		-1	-1	-1	-1	-1	-1	0
chrA1	11407358	G	A	PASS	intron_variant	MODIFIER	FRY	101101436	transcript	XM_019825125.2	protein_coding	19	c.2334+1207G>A		-1	-1	-1	-1	-1	-1	0
chrA1	11407358	G	A	PASS	intron_variant	MODIFIER	FRY	101101436	transcript	XM_006927213.4	protein_coding	19	c.2325+1207G>A		-1	-1	-1	-1	-1	-1	0
chrA1	11407666	G	A	PASS	intron_variant	MODIFIER	FRY	101101436	transcript	XM_023250547.1	protein_coding	19	c.2470-1032G>A		-1	-1	-1	-1	-1	-1	0
chrA1	11407666	G	A	PASS	intron_variant	MODIFIER	FRY	101101436	transcript	XM_011286958.3	protein_coding	20	c.2185-1032G>A		-1	-1	-1	-1	-1	-1	0
chrA1	11407666	G	A	PASS	intron_variant	MODIFIER	FRY	101101436	transcript	XM_019825096.1	protein_coding	19	c.2470-1032G>A		-1	-1	-1	-1	-1	-1	0
chrA1	11407666	G	A	PASS	intron_variant	MODIFIER	FRY	101101436	transcript	XM_019825104.1	protein_coding	19	c.2470-1032G>A		-1	-1	-1	-1	-1	-1	0
chrA1	11407666	G	A	PASS	intron_variant	MODIFIER	FRY	101101436	transcript	XM_019825114.2	protein_coding	19	c.2470-1032G>A		-1	-1	-1	-1	-1	-1	0
chrA1	11407666	G	A	PASS	intron_variant	MODIFIER	FRY	101101436	transcript	XM_019825116.2	protein_coding	19	c.2335-1032G>A		-1	-1	-1	-1	-1	-1	0
chrA1	11407666	G	A	PASS	intron_variant	MODIFIER	FRY	101101436	transcript	XM_019825125.2	protein_coding	19	c.2335-1032G>A		-1	-1	-1	-1	-1	-1	0
chrA1	11407666	G	A	PASS	intron_variant	MODIFIER	FRY	101101436	transcript	XM_006927213.4	protein_coding	19	c.2326-1032G>A		-1	-1	-1	-1	-1	-1	0
chrA1	11408012	G	A	PASS	intron_variant	MODIFIER	FRY	101101436	transcript	XM_023250547.1	protein_coding	19	c.2470-686G>A		-1	-1	-1	-1	-1	-1	0
chrA1	11408012	G	A	PASS	intron_variant	MODIFIER	FRY	101101436	transcript	XM_011286958.3	protein_coding	20	c.2185-686G>A		-1	-1	-1	-1	-1	-1	0
chrA1	11408012	G	A	PASS	intron_variant	MODIFIER	FRY	101101436	transcript	XM_019825096.1	protein_coding	19	c.2470-686G>A		-1	-1	-1	-1	-1	-1	0
chrA1	11408012	G	A	PASS	intron_variant	MODIFIER	FRY	101101436	transcript	XM_019825104.1	protein_coding	19	c.2470-686G>A		-1	-1	-1	-1	-1	-1	0
chrA1	11408012	G	A	PASS	intron_variant	MODIFIER	FRY	101101436	transcript	XM_019825114.2	protein_coding	19	c.2470-686G>A		-1	-1	-1	-1	-1	-1	0
chrA1	11408012	G	A	PASS	intron_variant	MODIFIER	FRY	101101436	transcript	XM_019825116.2	protein_coding	19	c.2335-686G>A		-1	-1	-1	-1	-1	-1	0
chrA1	11408012	G	A	PASS	intron_variant	MODIFIER	FRY	101101436	transcript	XM_019825125.2	protein_coding	19	c.2335-686G>A		-1	-1	-1	-1	-1	-1	0
chrA1	11408012	G	A	PASS	intron_variant	MODIFIER	FRY	101101436	transcript	XM_006927213.4	protein_coding	19	c.2326-686G>A		-1	-1	-1	-1	-1	-1	0
chrA1	11408177	T	C	PASS	intron_variant	MODIFIER	FRY	101101436	transcript	XM_023250547.1	protein_coding	19	c.2470-521T>C		-1	-1	-1	-1	-1	-1	0
chrA1	11408177	T	C	PASS	intron_variant	MODIFIER	FRY	101101436	transcript	XM_011286958.3	protein_coding	20	c.2185-521T>C		-1	-1	-1	-1	-1	-1	0
chrA1	11408177	T	C	PASS	intron_variant	MODIFIER	FRY	101101436	transcript	XM_019825096.1	protein_coding	19	c.2470-521T>C		-1	-1	-1	-1	-1	-1	0
chrA1	11408177	T	C	PASS	intron_variant	MODIFIER	FRY	101101436	transcript	XM_019825104.1	protein_coding	19	c.2470-521T>C		-1	-1	-1	-1	-1	-1	0
chrA1	11408177	T	C	PASS	intron_variant	MODIFIER	FRY	101101436	transcript	XM_019825114.2	protein_coding	19	c.2470-521T>C		-1	-1	-1	-1	-1	-1	0
chrA1	11408177	T	C	PASS	intron_variant	MODIFIER	FRY	101101436	transcript	XM_019825116.2	protein_coding	19	c.2335-521T>C		-1	-1	-1	-1	-1	-1	0
chrA1	11408177	T	C	PASS	intron_variant	MODIFIER	FRY	101101436	transcript	XM_019825125.2	protein_coding	19	c.2335-521T>C		-1	-1	-1	-1	-1	-1	0
chrA1	11408177	T	C	PASS	intron_variant	MODIFIER	FRY	101101436	transcript	XM_006927213.4	protein_coding	19	c.2326-521T>C		-1	-1	-1	-1	-1	-1	0
chrA1	11409366	A	G	PASS	intron_variant	MODIFIER	FRY	101101436	transcript	XM_023250547.1	protein_coding	20	c.2556+582A>G		-1	-1	-1	-1	-1	-1	0
chrA1	11409366	A	G	PASS	intron_variant	MODIFIER	FRY	101101436	transcript	XM_011286958.3	protein_coding	21	c.2271+582A>G		-1	-1	-1	-1	-1	-1	0
chrA1	11409366	A	G	PASS	intron_variant	MODIFIER	FRY	101101436	transcript	XM_019825096.1	protein_coding	20	c.2556+582A>G		-1	-1	-1	-1	-1	-1	0
chrA1	11409366	A	G	PASS	intron_variant	MODIFIER	FRY	101101436	transcript	XM_019825104.1	protein_coding	20	c.2556+582A>G		-1	-1	-1	-1	-1	-1	0
chrA1	11409366	A	G	PASS	intron_variant	MODIFIER	FRY	101101436	transcript	XM_019825114.2	protein_coding	20	c.2556+582A>G		-1	-1	-1	-1	-1	-1	0
chrA1	11409366	A	G	PASS	intron_variant	MODIFIER	FRY	101101436	transcript	XM_019825116.2	protein_coding	20	c.2421+582A>G		-1	-1	-1	-1	-1	-1	0
chrA1	11409366	A	G	PASS	intron_variant	MODIFIER	FRY	101101436	transcript	XM_019825125.2	protein_coding	20	c.2421+582A>G		-1	-1	-1	-1	-1	-1	0
chrA1	11409366	A	G	PASS	intron_variant	MODIFIER	FRY	101101436	transcript	XM_006927213.4	protein_coding	20	c.2412+582A>G		-1	-1	-1	-1	-1	-1	0
chrA1	11409730	G	A	PASS	intron_variant	MODIFIER	FRY	101101436	transcript	XM_023250547.1	protein_coding	20	c.2556+946G>A		-1	-1	-1	-1	-1	-1	0
chrA1	11409730	G	A	PASS	intron_variant	MODIFIER	FRY	101101436	transcript	XM_011286958.3	protein_coding	21	c.2271+946G>A		-1	-1	-1	-1	-1	-1	0
chrA1	11409730	G	A	PASS	intron_variant	MODIFIER	FRY	101101436	transcript	XM_019825096.1	protein_coding	20	c.2556+946G>A		-1	-1	-1	-1	-1	-1	0
chrA1	11409730	G	A	PASS	intron_variant	MODIFIER	FRY	101101436	transcript	XM_019825104.1	protein_coding	20	c.2556+946G>A		-1	-1	-1	-1	-1	-1	0
chrA1	11409730	G	A	PASS	intron_variant	MODIFIER	FRY	101101436	transcript	XM_019825114.2	protein_coding	20	c.2556+946G>A		-1	-1	-1	-1	-1	-1	0
chrA1	11409730	G	A	PASS	intron_variant	MODIFIER	FRY	101101436	transcript	XM_019825116.2	protein_coding	20	c.2421+946G>A		-1	-1	-1	-1	-1	-1	0
chrA1	11409730	G	A	PASS	intron_variant	MODIFIER	FRY	101101436	transcript	XM_019825125.2	protein_coding	20	c.2421+946G>A		-1	-1	-1	-1	-1	-1	0
chrA1	11409730	G	A	PASS	intron_variant	MODIFIER	FRY	101101436	transcript	XM_006927213.4	protein_coding	20	c.2412+946G>A		-1	-1	-1	-1	-1	-1	0
chrA1	11410137	A	G	PASS	intron_variant	MODIFIER	FRY	101101436	transcript	XM_023250547.1	protein_coding	20	c.2557-832A>G		-1	-1	-1	-1	-1	-1	0
chrA1	11410137	A	G	PASS	intron_variant	MODIFIER	FRY	101101436	transcript	XM_011286958.3	protein_coding	21	c.2272-832A>G		-1	-1	-1	-1	-1	-1	0
chrA1	11410137	A	G	PASS	intron_variant	MODIFIER	FRY	101101436	transcript	XM_019825096.1	protein_coding	20	c.2557-832A>G		-1	-1	-1	-1	-1	-1	0
chrA1	11410137	A	G	PASS	intron_variant	MODIFIER	FRY	101101436	transcript	XM_019825104.1	protein_coding	20	c.2557-832A>G		-1	-1	-1	-1	-1	-1	0
chrA1	11410137	A	G	PASS	intron_variant	MODIFIER	FRY	101101436	transcript	XM_019825114.2	protein_coding	20	c.2557-832A>G		-1	-1	-1	-1	-1	-1	0
chrA1	11410137	A	G	PASS	intron_variant	MODIFIER	FRY	101101436	transcript	XM_019825116.2	protein_coding	20	c.2422-832A>G		-1	-1	-1	-1	-1	-1	0
chrA1	11410137	A	G	PASS	intron_variant	MODIFIER	FRY	101101436	transcript	XM_019825125.2	protein_coding	20	c.2422-832A>G		-1	-1	-1	-1	-1	-1	0
chrA1	11410137	A	G	PASS	intron_variant	MODIFIER	FRY	101101436	transcript	XM_006927213.4	protein_coding	20	c.2413-832A>G		-1	-1	-1	-1	-1	-1	0
chrA1	11410223	C	T	PASS	intron_variant	MODIFIER	FRY	101101436	transcript	XM_023250547.1	protein_coding	20	c.2557-746C>T		-1	-1	-1	-1	-1	-1	0
chrA1	11410223	C	T	PASS	intron_variant	MODIFIER	FRY	101101436	transcript	XM_011286958.3	protein_coding	21	c.2272-746C>T		-1	-1	-1	-1	-1	-1	0
chrA1	11410223	C	T	PASS	intron_variant	MODIFIER	FRY	101101436	transcript	XM_019825096.1	protein_coding	20	c.2557-746C>T		-1	-1	-1	-1	-1	-1	0
chrA1	11410223	C	T	PASS	intron_variant	MODIFIER	FRY	101101436	transcript	XM_019825104.1	protein_coding	20	c.2557-746C>T		-1	-1	-1	-1	-1	-1	0
chrA1	11410223	C	T	PASS	intron_variant	MODIFIER	FRY	101101436	transcript	XM_019825114.2	protein_coding	20	c.2557-746C>T		-1	-1	-1	-1	-1	-1	0
chrA1	11410223	C	T	PASS	intron_variant	MODIFIER	FRY	101101436	transcript	XM_019825116.2	protein_coding	20	c.2422-746C>T		-1	-1	-1	-1	-1	-1	0
chrA1	11410223	C	T	PASS	intron_variant	MODIFIER	FRY	101101436	transcript	XM_019825125.2	protein_coding	20	c.2422-746C>T		-1	-1	-1	-1	-1	-1	0
chrA1	11410223	C	T	PASS	intron_variant	MODIFIER	FRY	101101436	transcript	XM_006927213.4	protein_coding	20	c.2413-746C>T		-1	-1	-1	-1	-1	-1	0
chrA1	11410332	G	C	PASS	intron_variant	MODIFIER	FRY	101101436	transcript	XM_023250547.1	protein_coding	20	c.2557-637G>C		-1	-1	-1	-1	-1	-1	0
chrA1	11410332	G	C	PASS	intron_variant	MODIFIER	FRY	101101436	transcript	XM_011286958.3	protein_coding	21	c.2272-637G>C		-1	-1	-1	-1	-1	-1	0
chrA1	11410332	G	C	PASS	intron_variant	MODIFIER	FRY	101101436	transcript	XM_019825096.1	protein_coding	20	c.2557-637G>C		-1	-1	-1	-1	-1	-1	0
chrA1	11410332	G	C	PASS	intron_variant	MODIFIER	FRY	101101436	transcript	XM_019825104.1	protein_coding	20	c.2557-637G>C		-1	-1	-1	-1	-1	-1	0
chrA1	11410332	G	C	PASS	intron_variant	MODIFIER	FRY	101101436	transcript	XM_019825114.2	protein_coding	20	c.2557-637G>C		-1	-1	-1	-1	-1	-1	0
chrA1	11410332	G	C	PASS	intron_variant	MODIFIER	FRY	101101436	transcript	XM_019825116.2	protein_coding	20	c.2422-637G>C		-1	-1	-1	-1	-1	-1	0
chrA1	11410332	G	C	PASS	intron_variant	MODIFIER	FRY	101101436	transcript	XM_019825125.2	protein_coding	20	c.2422-637G>C		-1	-1	-1	-1	-1	-1	0
chrA1	11410332	G	C	PASS	intron_variant	MODIFIER	FRY	101101436	transcript	XM_006927213.4	protein_coding	20	c.2413-637G>C		-1	-1	-1	-1	-1	-1	0
chrA1	11410406	A	G	PASS	intron_variant	MODIFIER	FRY	101101436	transcript	XM_023250547.1	protein_coding	20	c.2557-563A>G		-1	-1	-1	-1	-1	-1	0
chrA1	11410406	A	G	PASS	intron_variant	MODIFIER	FRY	101101436	transcript	XM_011286958.3	protein_coding	21	c.2272-563A>G		-1	-1	-1	-1	-1	-1	0
chrA1	11410406	A	G	PASS	intron_variant	MODIFIER	FRY	101101436	transcript	XM_019825096.1	protein_coding	20	c.2557-563A>G		-1	-1	-1	-1	-1	-1	0
chrA1	11410406	A	G	PASS	intron_variant	MODIFIER	FRY	101101436	transcript	XM_019825104.1	protein_coding	20	c.2557-563A>G		-1	-1	-1	-1	-1	-1	0
chrA1	11410406	A	G	PASS	intron_variant	MODIFIER	FRY	101101436	transcript	XM_019825114.2	protein_coding	20	c.2557-563A>G		-1	-1	-1	-1	-1	-1	0
chrA1	11410406	A	G	PASS	intron_variant	MODIFIER	FRY	101101436	transcript	XM_019825116.2	protein_coding	20	c.2422-563A>G		-1	-1	-1	-1	-1	-1	0
chrA1	11410406	A	G	PASS	intron_variant	MODIFIER	FRY	101101436	transcript	XM_019825125.2	protein_coding	20	c.2422-563A>G		-1	-1	-1	-1	-1	-1	0
chrA1	11410406	A	G	PASS	intron_variant	MODIFIER	FRY	101101436	transcript	XM_006927213.4	protein_coding	20	c.2413-563A>G		-1	-1	-1	-1	-1	-1	0
chrA1	11410929	A	G	PASS	intron_variant	MODIFIER	FRY	101101436	transcript	XM_023250547.1	protein_coding	20	c.2557-40A>G		-1	-1	-1	-1	-1	-1	0
chrA1	11410929	A	G	PASS	intron_variant	MODIFIER	FRY	101101436	transcript	XM_011286958.3	protein_coding	21	c.2272-40A>G		-1	-1	-1	-1	-1	-1	0
chrA1	11410929	A	G	PASS	intron_variant	MODIFIER	FRY	101101436	transcript	XM_019825096.1	protein_coding	20	c.2557-40A>G		-1	-1	-1	-1	-1	-1	0
chrA1	11410929	A	G	PASS	intron_variant	MODIFIER	FRY	101101436	transcript	XM_019825104.1	protein_coding	20	c.2557-40A>G		-1	-1	-1	-1	-1	-1	0
chrA1	11410929	A	G	PASS	intron_variant	MODIFIER	FRY	101101436	transcript	XM_019825114.2	protein_coding	20	c.2557-40A>G		-1	-1	-1	-1	-1	-1	0
chrA1	11410929	A	G	PASS	intron_variant	MODIFIER	FRY	101101436	transcript	XM_019825116.2	protein_coding	20	c.2422-40A>G		-1	-1	-1	-1	-1	-1	0
chrA1	11410929	A	G	PASS	intron_variant	MODIFIER	FRY	101101436	transcript	XM_019825125.2	protein_coding	20	c.2422-40A>G		-1	-1	-1	-1	-1	-1	0
chrA1	11410929	A	G	PASS	intron_variant	MODIFIER	FRY	101101436	transcript	XM_006927213.4	protein_coding	20	c.2413-40A>G		-1	-1	-1	-1	-1	-1	0
chrA1	11412701	G	T	PASS	intron_variant	MODIFIER	FRY	101101436	transcript	XM_023250547.1	protein_coding	23	c.3131+108G>T		-1	-1	-1	-1	-1	-1	0
chrA1	11412701	G	T	PASS	intron_variant	MODIFIER	FRY	101101436	transcript	XM_011286958.3	protein_coding	24	c.2846+108G>T		-1	-1	-1	-1	-1	-1	0
chrA1	11412701	G	T	PASS	intron_variant	MODIFIER	FRY	101101436	transcript	XM_019825096.1	protein_coding	23	c.3131+108G>T		-1	-1	-1	-1	-1	-1	0
chrA1	11412701	G	T	PASS	intron_variant	MODIFIER	FRY	101101436	transcript	XM_019825104.1	protein_coding	23	c.3131+108G>T		-1	-1	-1	-1	-1	-1	0
chrA1	11412701	G	T	PASS	intron_variant	MODIFIER	FRY	101101436	transcript	XM_019825114.2	protein_coding	23	c.3131+108G>T		-1	-1	-1	-1	-1	-1	0
chrA1	11412701	G	T	PASS	intron_variant	MODIFIER	FRY	101101436	transcript	XM_019825116.2	protein_coding	23	c.2996+108G>T		-1	-1	-1	-1	-1	-1	0
chrA1	11412701	G	T	PASS	intron_variant	MODIFIER	FRY	101101436	transcript	XM_019825125.2	protein_coding	23	c.2996+108G>T		-1	-1	-1	-1	-1	-1	0
chrA1	11412701	G	T	PASS	intron_variant	MODIFIER	FRY	101101436	transcript	XM_006927213.4	protein_coding	23	c.2987+108G>T		-1	-1	-1	-1	-1	-1	0
chrA1	11412956	CA	C	PASS	intron_variant	MODIFIER	FRY	101101436	transcript	XM_023250547.1	protein_coding	23	c.3131+364delA		-1	-1	-1	-1	-1	-1	0
chrA1	11412956	CA	C	PASS	intron_variant	MODIFIER	FRY	101101436	transcript	XM_011286958.3	protein_coding	24	c.2846+364delA		-1	-1	-1	-1	-1	-1	0
chrA1	11412956	CA	C	PASS	intron_variant	MODIFIER	FRY	101101436	transcript	XM_019825096.1	protein_coding	23	c.3131+364delA		-1	-1	-1	-1	-1	-1	0
chrA1	11412956	CA	C	PASS	intron_variant	MODIFIER	FRY	101101436	transcript	XM_019825104.1	protein_coding	23	c.3131+364delA		-1	-1	-1	-1	-1	-1	0
chrA1	11412956	CA	C	PASS	intron_variant	MODIFIER	FRY	101101436	transcript	XM_019825114.2	protein_coding	23	c.3131+364delA		-1	-1	-1	-1	-1	-1	0
chrA1	11412956	CA	C	PASS	intron_variant	MODIFIER	FRY	101101436	transcript	XM_019825116.2	protein_coding	23	c.2996+364delA		-1	-1	-1	-1	-1	-1	0
chrA1	11412956	CA	C	PASS	intron_variant	MODIFIER	FRY	101101436	transcript	XM_019825125.2	protein_coding	23	c.2996+364delA		-1	-1	-1	-1	-1	-1	0
chrA1	11412956	CA	C	PASS	intron_variant	MODIFIER	FRY	101101436	transcript	XM_006927213.4	protein_coding	23	c.2987+364delA		-1	-1	-1	-1	-1	-1	0
chrA1	11413498	T	C	PASS	intron_variant	MODIFIER	FRY	101101436	transcript	XM_023250547.1	protein_coding	23	c.3131+905T>C		-1	-1	-1	-1	-1	-1	0
chrA1	11413498	T	C	PASS	intron_variant	MODIFIER	FRY	101101436	transcript	XM_011286958.3	protein_coding	24	c.2846+905T>C		-1	-1	-1	-1	-1	-1	0
chrA1	11413498	T	C	PASS	intron_variant	MODIFIER	FRY	101101436	transcript	XM_019825096.1	protein_coding	23	c.3131+905T>C		-1	-1	-1	-1	-1	-1	0
chrA1	11413498	T	C	PASS	intron_variant	MODIFIER	FRY	101101436	transcript	XM_019825104.1	protein_coding	23	c.3131+905T>C		-1	-1	-1	-1	-1	-1	0
chrA1	11413498	T	C	PASS	intron_variant	MODIFIER	FRY	101101436	transcript	XM_019825114.2	protein_coding	23	c.3131+905T>C		-1	-1	-1	-1	-1	-1	0
chrA1	11413498	T	C	PASS	intron_variant	MODIFIER	FRY	101101436	transcript	XM_019825116.2	protein_coding	23	c.2996+905T>C		-1	-1	-1	-1	-1	-1	0
chrA1	11413498	T	C	PASS	intron_variant	MODIFIER	FRY	101101436	transcript	XM_019825125.2	protein_coding	23	c.2996+905T>C		-1	-1	-1	-1	-1	-1	0
chrA1	11413498	T	C	PASS	intron_variant	MODIFIER	FRY	101101436	transcript	XM_006927213.4	protein_coding	23	c.2987+905T>C		-1	-1	-1	-1	-1	-1	0
chrA1	11414458	A	G	PASS	intron_variant	MODIFIER	FRY	101101436	transcript	XM_023250547.1	protein_coding	23	c.3132-105A>G		-1	-1	-1	-1	-1	-1	0
chrA1	11414458	A	G	PASS	intron_variant	MODIFIER	FRY	101101436	transcript	XM_011286958.3	protein_coding	24	c.2847-105A>G		-1	-1	-1	-1	-1	-1	0
chrA1	11414458	A	G	PASS	intron_variant	MODIFIER	FRY	101101436	transcript	XM_019825096.1	protein_coding	23	c.3132-105A>G		-1	-1	-1	-1	-1	-1	0
chrA1	11414458	A	G	PASS	intron_variant	MODIFIER	FRY	101101436	transcript	XM_019825104.1	protein_coding	23	c.3132-105A>G		-1	-1	-1	-1	-1	-1	0
chrA1	11414458	A	G	PASS	intron_variant	MODIFIER	FRY	101101436	transcript	XM_019825114.2	protein_coding	23	c.3132-105A>G		-1	-1	-1	-1	-1	-1	0
chrA1	11414458	A	G	PASS	intron_variant	MODIFIER	FRY	101101436	transcript	XM_019825116.2	protein_coding	23	c.2997-105A>G		-1	-1	-1	-1	-1	-1	0
chrA1	11414458	A	G	PASS	intron_variant	MODIFIER	FRY	101101436	transcript	XM_019825125.2	protein_coding	23	c.2997-105A>G		-1	-1	-1	-1	-1	-1	0
chrA1	11414458	A	G	PASS	intron_variant	MODIFIER	FRY	101101436	transcript	XM_006927213.4	protein_coding	23	c.2988-105A>G		-1	-1	-1	-1	-1	-1	0
chrA1	11416015	T	C	PASS	intron_variant	MODIFIER	FRY	101101436	transcript	XM_023250547.1	protein_coding	25	c.3282-75T>C		-1	-1	-1	-1	-1	-1	0
chrA1	11416015	T	C	PASS	intron_variant	MODIFIER	FRY	101101436	transcript	XM_011286958.3	protein_coding	26	c.2997-75T>C		-1	-1	-1	-1	-1	-1	0
chrA1	11416015	T	C	PASS	intron_variant	MODIFIER	FRY	101101436	transcript	XM_019825096.1	protein_coding	25	c.3282-75T>C		-1	-1	-1	-1	-1	-1	0
chrA1	11416015	T	C	PASS	intron_variant	MODIFIER	FRY	101101436	transcript	XM_019825104.1	protein_coding	25	c.3282-75T>C		-1	-1	-1	-1	-1	-1	0
chrA1	11416015	T	C	PASS	intron_variant	MODIFIER	FRY	101101436	transcript	XM_019825114.2	protein_coding	25	c.3282-75T>C		-1	-1	-1	-1	-1	-1	0
chrA1	11416015	T	C	PASS	intron_variant	MODIFIER	FRY	101101436	transcript	XM_019825116.2	protein_coding	25	c.3147-75T>C		-1	-1	-1	-1	-1	-1	0
chrA1	11416015	T	C	PASS	intron_variant	MODIFIER	FRY	101101436	transcript	XM_019825125.2	protein_coding	25	c.3147-75T>C		-1	-1	-1	-1	-1	-1	0
chrA1	11416015	T	C	PASS	intron_variant	MODIFIER	FRY	101101436	transcript	XM_006927213.4	protein_coding	25	c.3138-75T>C		-1	-1	-1	-1	-1	-1	0
chrA1	11421879	G	A	PASS	intron_variant	MODIFIER	FRY	101101436	transcript	XM_023250547.1	protein_coding	28	c.3727-1165G>A		-1	-1	-1	-1	-1	-1	0
chrA1	11421879	G	A	PASS	intron_variant	MODIFIER	FRY	101101436	transcript	XM_011286958.3	protein_coding	29	c.3442-1165G>A		-1	-1	-1	-1	-1	-1	0
chrA1	11421879	G	A	PASS	intron_variant	MODIFIER	FRY	101101436	transcript	XM_019825096.1	protein_coding	28	c.3727-1165G>A		-1	-1	-1	-1	-1	-1	0
chrA1	11421879	G	A	PASS	intron_variant	MODIFIER	FRY	101101436	transcript	XM_019825104.1	protein_coding	28	c.3727-1165G>A		-1	-1	-1	-1	-1	-1	0
chrA1	11421879	G	A	PASS	intron_variant	MODIFIER	FRY	101101436	transcript	XM_019825114.2	protein_coding	28	c.3727-1165G>A		-1	-1	-1	-1	-1	-1	0
chrA1	11421879	G	A	PASS	intron_variant	MODIFIER	FRY	101101436	transcript	XM_019825116.2	protein_coding	28	c.3592-1165G>A		-1	-1	-1	-1	-1	-1	0
chrA1	11421879	G	A	PASS	intron_variant	MODIFIER	FRY	101101436	transcript	XM_019825125.2	protein_coding	28	c.3592-1165G>A		-1	-1	-1	-1	-1	-1	0
chrA1	11421879	G	A	PASS	intron_variant	MODIFIER	FRY	101101436	transcript	XM_006927213.4	protein_coding	28	c.3583-1165G>A		-1	-1	-1	-1	-1	-1	0
chrA1	11425819	G	T	PASS	intron_variant	MODIFIER	FRY	101101436	transcript	XM_023250547.1	protein_coding	29	c.3881+2621G>T		-1	-1	-1	-1	-1	-1	0
chrA1	11425819	G	T	PASS	intron_variant	MODIFIER	FRY	101101436	transcript	XM_011286958.3	protein_coding	30	c.3596+2621G>T		-1	-1	-1	-1	-1	-1	0
chrA1	11425819	G	T	PASS	intron_variant	MODIFIER	FRY	101101436	transcript	XM_019825096.1	protein_coding	29	c.3881+2621G>T		-1	-1	-1	-1	-1	-1	0
chrA1	11425819	G	T	PASS	intron_variant	MODIFIER	FRY	101101436	transcript	XM_019825104.1	protein_coding	29	c.3881+2621G>T		-1	-1	-1	-1	-1	-1	0
chrA1	11425819	G	T	PASS	intron_variant	MODIFIER	FRY	101101436	transcript	XM_019825114.2	protein_coding	29	c.3881+2621G>T		-1	-1	-1	-1	-1	-1	0
chrA1	11425819	G	T	PASS	intron_variant	MODIFIER	FRY	101101436	transcript	XM_019825116.2	protein_coding	29	c.3746+2621G>T		-1	-1	-1	-1	-1	-1	0
chrA1	11425819	G	T	PASS	intron_variant	MODIFIER	FRY	101101436	transcript	XM_019825125.2	protein_coding	29	c.3746+2621G>T		-1	-1	-1	-1	-1	-1	0
chrA1	11425819	G	T	PASS	intron_variant	MODIFIER	FRY	101101436	transcript	XM_006927213.4	protein_coding	29	c.3737+2621G>T		-1	-1	-1	-1	-1	-1	0
chrA1	11428631	T	C	PASS	intron_variant	MODIFIER	FRY	101101436	transcript	XM_023250547.1	protein_coding	29	c.3882-2361T>C		-1	-1	-1	-1	-1	-1	0
chrA1	11428631	T	C	PASS	intron_variant	MODIFIER	FRY	101101436	transcript	XM_011286958.3	protein_coding	30	c.3597-2361T>C		-1	-1	-1	-1	-1	-1	0
chrA1	11428631	T	C	PASS	intron_variant	MODIFIER	FRY	101101436	transcript	XM_019825096.1	protein_coding	29	c.3882-2361T>C		-1	-1	-1	-1	-1	-1	0
chrA1	11428631	T	C	PASS	intron_variant	MODIFIER	FRY	101101436	transcript	XM_019825104.1	protein_coding	29	c.3882-2361T>C		-1	-1	-1	-1	-1	-1	0
chrA1	11428631	T	C	PASS	intron_variant	MODIFIER	FRY	101101436	transcript	XM_019825114.2	protein_coding	29	c.3882-2361T>C		-1	-1	-1	-1	-1	-1	0
chrA1	11428631	T	C	PASS	intron_variant	MODIFIER	FRY	101101436	transcript	XM_019825116.2	protein_coding	29	c.3747-2361T>C		-1	-1	-1	-1	-1	-1	0
chrA1	11428631	T	C	PASS	intron_variant	MODIFIER	FRY	101101436	transcript	XM_019825125.2	protein_coding	29	c.3747-2361T>C		-1	-1	-1	-1	-1	-1	0
chrA1	11428631	T	C	PASS	intron_variant	MODIFIER	FRY	101101436	transcript	XM_006927213.4	protein_coding	29	c.3738-2361T>C		-1	-1	-1	-1	-1	-1	0
chrA1	11428632	G	A	PASS	intron_variant	MODIFIER	FRY	101101436	transcript	XM_023250547.1	protein_coding	29	c.3882-2360G>A		-1	-1	-1	-1	-1	-1	0
chrA1	11428632	G	A	PASS	intron_variant	MODIFIER	FRY	101101436	transcript	XM_011286958.3	protein_coding	30	c.3597-2360G>A		-1	-1	-1	-1	-1	-1	0
chrA1	11428632	G	A	PASS	intron_variant	MODIFIER	FRY	101101436	transcript	XM_019825096.1	protein_coding	29	c.3882-2360G>A		-1	-1	-1	-1	-1	-1	0
chrA1	11428632	G	A	PASS	intron_variant	MODIFIER	FRY	101101436	transcript	XM_019825104.1	protein_coding	29	c.3882-2360G>A		-1	-1	-1	-1	-1	-1	0
chrA1	11428632	G	A	PASS	intron_variant	MODIFIER	FRY	101101436	transcript	XM_019825114.2	protein_coding	29	c.3882-2360G>A		-1	-1	-1	-1	-1	-1	0
chrA1	11428632	G	A	PASS	intron_variant	MODIFIER	FRY	101101436	transcript	XM_019825116.2	protein_coding	29	c.3747-2360G>A		-1	-1	-1	-1	-1	-1	0
chrA1	11428632	G	A	PASS	intron_variant	MODIFIER	FRY	101101436	transcript	XM_019825125.2	protein_coding	29	c.3747-2360G>A		-1	-1	-1	-1	-1	-1	0
chrA1	11428632	G	A	PASS	intron_variant	MODIFIER	FRY	101101436	transcript	XM_006927213.4	protein_coding	29	c.3738-2360G>A		-1	-1	-1	-1	-1	-1	0
chrA1	11428972	C	T	PASS	intron_variant	MODIFIER	FRY	101101436	transcript	XM_023250547.1	protein_coding	29	c.3882-2020C>T		-1	-1	-1	-1	-1	-1	0
chrA1	11428972	C	T	PASS	intron_variant	MODIFIER	FRY	101101436	transcript	XM_011286958.3	protein_coding	30	c.3597-2020C>T		-1	-1	-1	-1	-1	-1	0
chrA1	11428972	C	T	PASS	intron_variant	MODIFIER	FRY	101101436	transcript	XM_019825096.1	protein_coding	29	c.3882-2020C>T		-1	-1	-1	-1	-1	-1	0
chrA1	11428972	C	T	PASS	intron_variant	MODIFIER	FRY	101101436	transcript	XM_019825104.1	protein_coding	29	c.3882-2020C>T		-1	-1	-1	-1	-1	-1	0
chrA1	11428972	C	T	PASS	intron_variant	MODIFIER	FRY	101101436	transcript	XM_019825114.2	protein_coding	29	c.3882-2020C>T		-1	-1	-1	-1	-1	-1	0
chrA1	11428972	C	T	PASS	intron_variant	MODIFIER	FRY	101101436	transcript	XM_019825116.2	protein_coding	29	c.3747-2020C>T		-1	-1	-1	-1	-1	-1	0
chrA1	11428972	C	T	PASS	intron_variant	MODIFIER	FRY	101101436	transcript	XM_019825125.2	protein_coding	29	c.3747-2020C>T		-1	-1	-1	-1	-1	-1	0
chrA1	11428972	C	T	PASS	intron_variant	MODIFIER	FRY	101101436	transcript	XM_006927213.4	protein_coding	29	c.3738-2020C>T		-1	-1	-1	-1	-1	-1	0
chrA1	11464117	C	T	PASS	intron_variant	MODIFIER	FRY	101101436	transcript	XM_023250547.1	protein_coding	43	c.5946-241C>T		-1	-1	-1	-1	-1	-1	0
chrA1	11464117	C	T	PASS	intron_variant	MODIFIER	FRY	101101436	transcript	XM_011286958.3	protein_coding	44	c.5661-241C>T		-1	-1	-1	-1	-1	-1	0
chrA1	11464117	C	T	PASS	intron_variant	MODIFIER	FRY	101101436	transcript	XM_019825096.1	protein_coding	43	c.5946-241C>T		-1	-1	-1	-1	-1	-1	0
chrA1	11464117	C	T	PASS	intron_variant	MODIFIER	FRY	101101436	transcript	XM_019825104.1	protein_coding	43	c.5946-241C>T		-1	-1	-1	-1	-1	-1	0
chrA1	11464117	C	T	PASS	intron_variant	MODIFIER	FRY	101101436	transcript	XM_019825114.2	protein_coding	43	c.5946-241C>T		-1	-1	-1	-1	-1	-1	0
chrA1	11464117	C	T	PASS	intron_variant	MODIFIER	FRY	101101436	transcript	XM_019825116.2	protein_coding	43	c.5811-241C>T		-1	-1	-1	-1	-1	-1	0
chrA1	11464117	C	T	PASS	intron_variant	MODIFIER	FRY	101101436	transcript	XM_019825125.2	protein_coding	43	c.5811-241C>T		-1	-1	-1	-1	-1	-1	0
chrA1	11464117	C	T	PASS	intron_variant	MODIFIER	FRY	101101436	transcript	XM_006927213.4	protein_coding	43	c.5802-241C>T		-1	-1	-1	-1	-1	-1	0
chrA1	11464456	C	T	PASS	missense_variant	MODERATE	FRY	101101436	transcript	XM_023250547.1	protein_coding	44	c.6044C>T	p.Thr2015Ile	6118	10402	6044	9204	2015	3067	0
chrA1	11464456	C	T	PASS	missense_variant	MODERATE	FRY	101101436	transcript	XM_011286958.3	protein_coding	45	c.5759C>T	p.Thr1920Ile	6130	10414	5759	8919	1920	2972	0
chrA1	11464456	C	T	PASS	missense_variant	MODERATE	FRY	101101436	transcript	XM_019825096.1	protein_coding	44	c.6044C>T	p.Thr2015Ile	6118	10393	6044	9195	2015	3064	0
chrA1	11464456	C	T	PASS	missense_variant	MODERATE	FRY	101101436	transcript	XM_019825104.1	protein_coding	44	c.6044C>T	p.Thr2015Ile	6118	10384	6044	9186	2015	3061	0
chrA1	11464456	C	T	PASS	missense_variant	MODERATE	FRY	101101436	transcript	XM_019825114.2	protein_coding	44	c.6044C>T	p.Thr2015Ile	6118	10273	6044	9075	2015	3024	0
chrA1	11464456	C	T	PASS	missense_variant	MODERATE	FRY	101101436	transcript	XM_019825116.2	protein_coding	44	c.5909C>T	p.Thr1970Ile	6064	10348	5909	9069	1970	3022	0
chrA1	11464456	C	T	PASS	missense_variant	MODERATE	FRY	101101436	transcript	XM_019825125.2	protein_coding	44	c.5909C>T	p.Thr1970Ile	6064	10321	5909	9042	1970	3013	0
chrA1	11464456	C	T	PASS	missense_variant	MODERATE	FRY	101101436	transcript	XM_006927213.4	protein_coding	44	c.5900C>T	p.Thr1967Ile	6015	10299	5900	9060	1967	3019	0
chrA1	11465227	A	G	PASS	intron_variant	MODIFIER	FRY	101101436	transcript	XM_023250547.1	protein_coding	44	c.6553+262A>G		-1	-1	-1	-1	-1	-1	0
chrA1	11465227	A	G	PASS	intron_variant	MODIFIER	FRY	101101436	transcript	XM_011286958.3	protein_coding	45	c.6268+262A>G		-1	-1	-1	-1	-1	-1	0
chrA1	11465227	A	G	PASS	intron_variant	MODIFIER	FRY	101101436	transcript	XM_019825096.1	protein_coding	44	c.6553+262A>G		-1	-1	-1	-1	-1	-1	0
chrA1	11465227	A	G	PASS	intron_variant	MODIFIER	FRY	101101436	transcript	XM_019825104.1	protein_coding	44	c.6553+262A>G		-1	-1	-1	-1	-1	-1	0
chrA1	11465227	A	G	PASS	intron_variant	MODIFIER	FRY	101101436	transcript	XM_019825114.2	protein_coding	44	c.6553+262A>G		-1	-1	-1	-1	-1	-1	0
chrA1	11465227	A	G	PASS	intron_variant	MODIFIER	FRY	101101436	transcript	XM_019825116.2	protein_coding	44	c.6418+262A>G		-1	-1	-1	-1	-1	-1	0
chrA1	11465227	A	G	PASS	intron_variant	MODIFIER	FRY	101101436	transcript	XM_019825125.2	protein_coding	44	c.6418+262A>G		-1	-1	-1	-1	-1	-1	0
chrA1	11465227	A	G	PASS	intron_variant	MODIFIER	FRY	101101436	transcript	XM_006927213.4	protein_coding	44	c.6409+262A>G		-1	-1	-1	-1	-1	-1	0
chrA1	11466126	G	A	PASS	intron_variant	MODIFIER	FRY	101101436	transcript	XM_023250547.1	protein_coding	45	c.6651+137G>A		-1	-1	-1	-1	-1	-1	0
chrA1	11466126	G	A	PASS	intron_variant	MODIFIER	FRY	101101436	transcript	XM_011286958.3	protein_coding	46	c.6366+137G>A		-1	-1	-1	-1	-1	-1	0
chrA1	11466126	G	A	PASS	intron_variant	MODIFIER	FRY	101101436	transcript	XM_019825096.1	protein_coding	45	c.6651+137G>A		-1	-1	-1	-1	-1	-1	0
chrA1	11466126	G	A	PASS	intron_variant	MODIFIER	FRY	101101436	transcript	XM_019825104.1	protein_coding	45	c.6651+137G>A		-1	-1	-1	-1	-1	-1	0
chrA1	11466126	G	A	PASS	intron_variant	MODIFIER	FRY	101101436	transcript	XM_019825114.2	protein_coding	45	c.6651+137G>A		-1	-1	-1	-1	-1	-1	0
chrA1	11466126	G	A	PASS	intron_variant	MODIFIER	FRY	101101436	transcript	XM_019825116.2	protein_coding	45	c.6516+137G>A		-1	-1	-1	-1	-1	-1	0
chrA1	11466126	G	A	PASS	intron_variant	MODIFIER	FRY	101101436	transcript	XM_019825125.2	protein_coding	45	c.6516+137G>A		-1	-1	-1	-1	-1	-1	0
chrA1	11466126	G	A	PASS	intron_variant	MODIFIER	FRY	101101436	transcript	XM_006927213.4	protein_coding	45	c.6507+137G>A		-1	-1	-1	-1	-1	-1	0
chrA1	11466311	C	T	PASS	intron_variant	MODIFIER	FRY	101101436	transcript	XM_023250547.1	protein_coding	45	c.6652-66C>T		-1	-1	-1	-1	-1	-1	0
chrA1	11466311	C	T	PASS	intron_variant	MODIFIER	FRY	101101436	transcript	XM_011286958.3	protein_coding	46	c.6367-66C>T		-1	-1	-1	-1	-1	-1	0
chrA1	11466311	C	T	PASS	intron_variant	MODIFIER	FRY	101101436	transcript	XM_019825096.1	protein_coding	45	c.6652-66C>T		-1	-1	-1	-1	-1	-1	0
chrA1	11466311	C	T	PASS	intron_variant	MODIFIER	FRY	101101436	transcript	XM_019825104.1	protein_coding	45	c.6652-66C>T		-1	-1	-1	-1	-1	-1	0
chrA1	11466311	C	T	PASS	intron_variant	MODIFIER	FRY	101101436	transcript	XM_019825114.2	protein_coding	45	c.6652-66C>T		-1	-1	-1	-1	-1	-1	0
chrA1	11466311	C	T	PASS	intron_variant	MODIFIER	FRY	101101436	transcript	XM_019825116.2	protein_coding	45	c.6517-66C>T		-1	-1	-1	-1	-1	-1	0
chrA1	11466311	C	T	PASS	intron_variant	MODIFIER	FRY	101101436	transcript	XM_019825125.2	protein_coding	45	c.6517-66C>T		-1	-1	-1	-1	-1	-1	0
chrA1	11466311	C	T	PASS	intron_variant	MODIFIER	FRY	101101436	transcript	XM_006927213.4	protein_coding	45	c.6508-66C>T		-1	-1	-1	-1	-1	-1	0
chrA1	11467325	G	T	PASS	intron_variant	MODIFIER	FRY	101101436	transcript	XM_023250547.1	protein_coding	46	c.6822+778G>T		-1	-1	-1	-1	-1	-1	0
chrA1	11467325	G	T	PASS	intron_variant	MODIFIER	FRY	101101436	transcript	XM_011286958.3	protein_coding	47	c.6537+778G>T		-1	-1	-1	-1	-1	-1	0
chrA1	11467325	G	T	PASS	intron_variant	MODIFIER	FRY	101101436	transcript	XM_019825096.1	protein_coding	46	c.6822+778G>T		-1	-1	-1	-1	-1	-1	0
chrA1	11467325	G	T	PASS	intron_variant	MODIFIER	FRY	101101436	transcript	XM_019825104.1	protein_coding	46	c.6822+778G>T		-1	-1	-1	-1	-1	-1	0
chrA1	11467325	G	T	PASS	intron_variant	MODIFIER	FRY	101101436	transcript	XM_019825114.2	protein_coding	46	c.6822+778G>T		-1	-1	-1	-1	-1	-1	0
chrA1	11467325	G	T	PASS	intron_variant	MODIFIER	FRY	101101436	transcript	XM_019825116.2	protein_coding	46	c.6687+778G>T		-1	-1	-1	-1	-1	-1	0
chrA1	11467325	G	T	PASS	intron_variant	MODIFIER	FRY	101101436	transcript	XM_019825125.2	protein_coding	46	c.6687+778G>T		-1	-1	-1	-1	-1	-1	0
chrA1	11467325	G	T	PASS	intron_variant	MODIFIER	FRY	101101436	transcript	XM_006927213.4	protein_coding	46	c.6678+778G>T		-1	-1	-1	-1	-1	-1	0
chrA1	11467673	A	G	PASS	intron_variant	MODIFIER	FRY	101101436	transcript	XM_023250547.1	protein_coding	46	c.6822+1126A>G		-1	-1	-1	-1	-1	-1	0
chrA1	11467673	A	G	PASS	intron_variant	MODIFIER	FRY	101101436	transcript	XM_011286958.3	protein_coding	47	c.6537+1126A>G		-1	-1	-1	-1	-1	-1	0
chrA1	11467673	A	G	PASS	intron_variant	MODIFIER	FRY	101101436	transcript	XM_019825096.1	protein_coding	46	c.6822+1126A>G		-1	-1	-1	-1	-1	-1	0
chrA1	11467673	A	G	PASS	intron_variant	MODIFIER	FRY	101101436	transcript	XM_019825104.1	protein_coding	46	c.6822+1126A>G		-1	-1	-1	-1	-1	-1	0
chrA1	11467673	A	G	PASS	intron_variant	MODIFIER	FRY	101101436	transcript	XM_019825114.2	protein_coding	46	c.6822+1126A>G		-1	-1	-1	-1	-1	-1	0
chrA1	11467673	A	G	PASS	intron_variant	MODIFIER	FRY	101101436	transcript	XM_019825116.2	protein_coding	46	c.6687+1126A>G		-1	-1	-1	-1	-1	-1	0
chrA1	11467673	A	G	PASS	intron_variant	MODIFIER	FRY	101101436	transcript	XM_019825125.2	protein_coding	46	c.6687+1126A>G		-1	-1	-1	-1	-1	-1	0
chrA1	11467673	A	G	PASS	intron_variant	MODIFIER	FRY	101101436	transcript	XM_006927213.4	protein_coding	46	c.6678+1126A>G		-1	-1	-1	-1	-1	-1	0
chrA1	11468473	T	C	PASS	intron_variant	MODIFIER	FRY	101101436	transcript	XM_023250547.1	protein_coding	46	c.6823-1792T>C		-1	-1	-1	-1	-1	-1	0
chrA1	11468473	T	C	PASS	intron_variant	MODIFIER	FRY	101101436	transcript	XM_011286958.3	protein_coding	47	c.6538-1792T>C		-1	-1	-1	-1	-1	-1	0
chrA1	11468473	T	C	PASS	intron_variant	MODIFIER	FRY	101101436	transcript	XM_019825096.1	protein_coding	46	c.6823-1792T>C		-1	-1	-1	-1	-1	-1	0
chrA1	11468473	T	C	PASS	intron_variant	MODIFIER	FRY	101101436	transcript	XM_019825104.1	protein_coding	46	c.6823-1792T>C		-1	-1	-1	-1	-1	-1	0
chrA1	11468473	T	C	PASS	intron_variant	MODIFIER	FRY	101101436	transcript	XM_019825114.2	protein_coding	46	c.6823-1792T>C		-1	-1	-1	-1	-1	-1	0
chrA1	11468473	T	C	PASS	intron_variant	MODIFIER	FRY	101101436	transcript	XM_019825116.2	protein_coding	46	c.6688-1792T>C		-1	-1	-1	-1	-1	-1	0
chrA1	11468473	T	C	PASS	intron_variant	MODIFIER	FRY	101101436	transcript	XM_019825125.2	protein_coding	46	c.6688-1792T>C		-1	-1	-1	-1	-1	-1	0
chrA1	11468473	T	C	PASS	intron_variant	MODIFIER	FRY	101101436	transcript	XM_006927213.4	protein_coding	46	c.6679-1792T>C		-1	-1	-1	-1	-1	-1	0
chrA1	11469384	A	G	PASS	intron_variant	MODIFIER	FRY	101101436	transcript	XM_023250547.1	protein_coding	46	c.6823-881A>G		-1	-1	-1	-1	-1	-1	0
chrA1	11469384	A	G	PASS	intron_variant	MODIFIER	FRY	101101436	transcript	XM_011286958.3	protein_coding	47	c.6538-881A>G		-1	-1	-1	-1	-1	-1	0
chrA1	11469384	A	G	PASS	intron_variant	MODIFIER	FRY	101101436	transcript	XM_019825096.1	protein_coding	46	c.6823-881A>G		-1	-1	-1	-1	-1	-1	0
chrA1	11469384	A	G	PASS	intron_variant	MODIFIER	FRY	101101436	transcript	XM_019825104.1	protein_coding	46	c.6823-881A>G		-1	-1	-1	-1	-1	-1	0
chrA1	11469384	A	G	PASS	intron_variant	MODIFIER	FRY	101101436	transcript	XM_019825114.2	protein_coding	46	c.6823-881A>G		-1	-1	-1	-1	-1	-1	0
chrA1	11469384	A	G	PASS	intron_variant	MODIFIER	FRY	101101436	transcript	XM_019825116.2	protein_coding	46	c.6688-881A>G		-1	-1	-1	-1	-1	-1	0
chrA1	11469384	A	G	PASS	intron_variant	MODIFIER	FRY	101101436	transcript	XM_019825125.2	protein_coding	46	c.6688-881A>G		-1	-1	-1	-1	-1	-1	0
chrA1	11469384	A	G	PASS	intron_variant	MODIFIER	FRY	101101436	transcript	XM_006927213.4	protein_coding	46	c.6679-881A>G		-1	-1	-1	-1	-1	-1	0
chrA1	11469559	T	C	PASS	intron_variant	MODIFIER	FRY	101101436	transcript	XM_023250547.1	protein_coding	46	c.6823-706T>C		-1	-1	-1	-1	-1	-1	0
chrA1	11469559	T	C	PASS	intron_variant	MODIFIER	FRY	101101436	transcript	XM_011286958.3	protein_coding	47	c.6538-706T>C		-1	-1	-1	-1	-1	-1	0
chrA1	11469559	T	C	PASS	intron_variant	MODIFIER	FRY	101101436	transcript	XM_019825096.1	protein_coding	46	c.6823-706T>C		-1	-1	-1	-1	-1	-1	0
chrA1	11469559	T	C	PASS	intron_variant	MODIFIER	FRY	101101436	transcript	XM_019825104.1	protein_coding	46	c.6823-706T>C		-1	-1	-1	-1	-1	-1	0
chrA1	11469559	T	C	PASS	intron_variant	MODIFIER	FRY	101101436	transcript	XM_019825114.2	protein_coding	46	c.6823-706T>C		-1	-1	-1	-1	-1	-1	0
chrA1	11469559	T	C	PASS	intron_variant	MODIFIER	FRY	101101436	transcript	XM_019825116.2	protein_coding	46	c.6688-706T>C		-1	-1	-1	-1	-1	-1	0
chrA1	11469559	T	C	PASS	intron_variant	MODIFIER	FRY	101101436	transcript	XM_019825125.2	protein_coding	46	c.6688-706T>C		-1	-1	-1	-1	-1	-1	0
chrA1	11469559	T	C	PASS	intron_variant	MODIFIER	FRY	101101436	transcript	XM_006927213.4	protein_coding	46	c.6679-706T>C		-1	-1	-1	-1	-1	-1	0
chrA1	11470499	G	A	PASS	intron_variant	MODIFIER	FRY	101101436	transcript	XM_023250547.1	protein_coding	47	c.6963+94G>A		-1	-1	-1	-1	-1	-1	0
chrA1	11470499	G	A	PASS	intron_variant	MODIFIER	FRY	101101436	transcript	XM_011286958.3	protein_coding	48	c.6678+94G>A		-1	-1	-1	-1	-1	-1	0
chrA1	11470499	G	A	PASS	intron_variant	MODIFIER	FRY	101101436	transcript	XM_019825096.1	protein_coding	47	c.6963+94G>A		-1	-1	-1	-1	-1	-1	0
chrA1	11470499	G	A	PASS	intron_variant	MODIFIER	FRY	101101436	transcript	XM_019825104.1	protein_coding	47	c.6963+94G>A		-1	-1	-1	-1	-1	-1	0
chrA1	11470499	G	A	PASS	intron_variant	MODIFIER	FRY	101101436	transcript	XM_019825114.2	protein_coding	47	c.6963+94G>A		-1	-1	-1	-1	-1	-1	0
chrA1	11470499	G	A	PASS	intron_variant	MODIFIER	FRY	101101436	transcript	XM_019825116.2	protein_coding	47	c.6828+94G>A		-1	-1	-1	-1	-1	-1	0
chrA1	11470499	G	A	PASS	intron_variant	MODIFIER	FRY	101101436	transcript	XM_019825125.2	protein_coding	47	c.6828+94G>A		-1	-1	-1	-1	-1	-1	0
chrA1	11470499	G	A	PASS	intron_variant	MODIFIER	FRY	101101436	transcript	XM_006927213.4	protein_coding	47	c.6819+94G>A		-1	-1	-1	-1	-1	-1	0
chrA1	11471424	CT	C	PASS	intron_variant	MODIFIER	FRY	101101436	transcript	XM_023250547.1	protein_coding	47	c.6964-769delT		-1	-1	-1	-1	-1	-1	0
chrA1	11471424	CT	C	PASS	intron_variant	MODIFIER	FRY	101101436	transcript	XM_011286958.3	protein_coding	48	c.6679-769delT		-1	-1	-1	-1	-1	-1	0
chrA1	11471424	CT	C	PASS	intron_variant	MODIFIER	FRY	101101436	transcript	XM_019825096.1	protein_coding	47	c.6964-769delT		-1	-1	-1	-1	-1	-1	0
chrA1	11471424	CT	C	PASS	intron_variant	MODIFIER	FRY	101101436	transcript	XM_019825104.1	protein_coding	47	c.6964-769delT		-1	-1	-1	-1	-1	-1	0
chrA1	11471424	CT	C	PASS	intron_variant	MODIFIER	FRY	101101436	transcript	XM_019825114.2	protein_coding	47	c.6964-769delT		-1	-1	-1	-1	-1	-1	0
chrA1	11471424	CT	C	PASS	intron_variant	MODIFIER	FRY	101101436	transcript	XM_019825116.2	protein_coding	47	c.6829-769delT		-1	-1	-1	-1	-1	-1	0
chrA1	11471424	CT	C	PASS	intron_variant	MODIFIER	FRY	101101436	transcript	XM_019825125.2	protein_coding	47	c.6829-769delT		-1	-1	-1	-1	-1	-1	0
chrA1	11471424	CT	C	PASS	intron_variant	MODIFIER	FRY	101101436	transcript	XM_006927213.4	protein_coding	47	c.6820-769delT		-1	-1	-1	-1	-1	-1	0
chrA1	11472918	A	T	PASS	intron_variant	MODIFIER	FRY	101101436	transcript	XM_023250547.1	protein_coding	48	c.7143+545A>T		-1	-1	-1	-1	-1	-1	0
chrA1	11472918	A	T	PASS	intron_variant	MODIFIER	FRY	101101436	transcript	XM_011286958.3	protein_coding	49	c.6858+545A>T		-1	-1	-1	-1	-1	-1	0
chrA1	11472918	A	T	PASS	intron_variant	MODIFIER	FRY	101101436	transcript	XM_019825096.1	protein_coding	48	c.7143+545A>T		-1	-1	-1	-1	-1	-1	0
chrA1	11472918	A	T	PASS	intron_variant	MODIFIER	FRY	101101436	transcript	XM_019825104.1	protein_coding	48	c.7143+545A>T		-1	-1	-1	-1	-1	-1	0
chrA1	11472918	A	T	PASS	intron_variant	MODIFIER	FRY	101101436	transcript	XM_019825114.2	protein_coding	48	c.7143+545A>T		-1	-1	-1	-1	-1	-1	0
chrA1	11472918	A	T	PASS	intron_variant	MODIFIER	FRY	101101436	transcript	XM_019825116.2	protein_coding	48	c.7008+545A>T		-1	-1	-1	-1	-1	-1	0
chrA1	11472918	A	T	PASS	intron_variant	MODIFIER	FRY	101101436	transcript	XM_019825125.2	protein_coding	48	c.7008+545A>T		-1	-1	-1	-1	-1	-1	0
chrA1	11472918	A	T	PASS	intron_variant	MODIFIER	FRY	101101436	transcript	XM_006927213.4	protein_coding	48	c.6999+545A>T		-1	-1	-1	-1	-1	-1	0
chrA1	11473138	G	A	PASS	intron_variant	MODIFIER	FRY	101101436	transcript	XM_023250547.1	protein_coding	48	c.7143+765G>A		-1	-1	-1	-1	-1	-1	0
chrA1	11473138	G	A	PASS	intron_variant	MODIFIER	FRY	101101436	transcript	XM_011286958.3	protein_coding	49	c.6858+765G>A		-1	-1	-1	-1	-1	-1	0
chrA1	11473138	G	A	PASS	intron_variant	MODIFIER	FRY	101101436	transcript	XM_019825096.1	protein_coding	48	c.7143+765G>A		-1	-1	-1	-1	-1	-1	0
chrA1	11473138	G	A	PASS	intron_variant	MODIFIER	FRY	101101436	transcript	XM_019825104.1	protein_coding	48	c.7143+765G>A		-1	-1	-1	-1	-1	-1	0
chrA1	11473138	G	A	PASS	intron_variant	MODIFIER	FRY	101101436	transcript	XM_019825114.2	protein_coding	48	c.7143+765G>A		-1	-1	-1	-1	-1	-1	0
chrA1	11473138	G	A	PASS	intron_variant	MODIFIER	FRY	101101436	transcript	XM_019825116.2	protein_coding	48	c.7008+765G>A		-1	-1	-1	-1	-1	-1	0
chrA1	11473138	G	A	PASS	intron_variant	MODIFIER	FRY	101101436	transcript	XM_019825125.2	protein_coding	48	c.7008+765G>A		-1	-1	-1	-1	-1	-1	0
chrA1	11473138	G	A	PASS	intron_variant	MODIFIER	FRY	101101436	transcript	XM_006927213.4	protein_coding	48	c.6999+765G>A		-1	-1	-1	-1	-1	-1	0
chrA1	11476117	G	A	PASS	intron_variant	MODIFIER	FRY	101101436	transcript	XM_023250547.1	protein_coding	49	c.7305+821G>A		-1	-1	-1	-1	-1	-1	0
chrA1	11476117	G	A	PASS	intron_variant	MODIFIER	FRY	101101436	transcript	XM_011286958.3	protein_coding	50	c.7020+821G>A		-1	-1	-1	-1	-1	-1	0
chrA1	11476117	G	A	PASS	intron_variant	MODIFIER	FRY	101101436	transcript	XM_019825096.1	protein_coding	49	c.7305+821G>A		-1	-1	-1	-1	-1	-1	0
chrA1	11476117	G	A	PASS	intron_variant	MODIFIER	FRY	101101436	transcript	XM_019825104.1	protein_coding	49	c.7305+821G>A		-1	-1	-1	-1	-1	-1	0
chrA1	11476117	G	A	PASS	intron_variant	MODIFIER	FRY	101101436	transcript	XM_019825114.2	protein_coding	49	c.7305+821G>A		-1	-1	-1	-1	-1	-1	0
chrA1	11476117	G	A	PASS	intron_variant	MODIFIER	FRY	101101436	transcript	XM_019825116.2	protein_coding	49	c.7170+821G>A		-1	-1	-1	-1	-1	-1	0
chrA1	11476117	G	A	PASS	intron_variant	MODIFIER	FRY	101101436	transcript	XM_019825125.2	protein_coding	49	c.7170+821G>A		-1	-1	-1	-1	-1	-1	0
chrA1	11476117	G	A	PASS	intron_variant	MODIFIER	FRY	101101436	transcript	XM_006927213.4	protein_coding	49	c.7161+821G>A		-1	-1	-1	-1	-1	-1	0
chrA1	11613720	G	GGC	PASS	intron_variant	MODIFIER	BRCA2	493878	transcript	XM_011283605.3	protein_coding	24	c.9119-4745_9119-4744insGC		-1	-1	-1	-1	-1	-1	0
chrA1	11613720	G	GGC	PASS	intron_variant	MODIFIER	BRCA2	493878	transcript	XM_019810443.2	protein_coding	23	c.8980-4745_8980-4744insGC		-1	-1	-1	-1	-1	-1	0
chrA1	11613720	G	GGC	PASS	intron_variant	MODIFIER	BRCA2	493878	transcript	XM_019839734.2	protein_coding	24	c.9098-4745_9098-4744insGC		-1	-1	-1	-1	-1	-1	0
chrA1	11613720	G	GGC	PASS	intron_variant	MODIFIER	BRCA2	493878	transcript	XM_019839322.2	protein_coding	24	c.9119-4745_9119-4744insGC		-1	-1	-1	-1	-1	-1	0
chrA1	11613720	G	GGC	PASS	intron_variant	MODIFIER	BRCA2	493878	transcript	NM_001009858.1	protein_coding	28	c.9092-4745_9092-4744insGC		-1	-1	-1	-1	-1	-1	0
chrA1	11636088	T	C	PASS	intron_variant	MODIFIER	N4BP2L1	101080502	transcript	XM_023250585.1	protein_coding	1	c.195-6760A>G		-1	-1	-1	-1	-1	-1	0
chrA1	11636088	T	C	PASS	intron_variant	MODIFIER	N4BP2L1	101080502	transcript	XM_023250588.1	protein_coding	1	c.195-6760A>G		-1	-1	-1	-1	-1	-1	0
chrA1	11636088	T	C	PASS	intron_variant	MODIFIER	N4BP2L1	101080502	transcript	XM_023250587.1	protein_coding	1	c.195-6760A>G		-1	-1	-1	-1	-1	-1	0
chrA1	11732710	A	T	PASS	intron_variant	MODIFIER	N4BP2L2	101080934	transcript	XM_006927220.4	protein_coding	2	c.1259+127T>A		-1	-1	-1	-1	-1	-1	0
chrA1	11732710	A	T	PASS	intron_variant	MODIFIER	N4BP2L2	101080934	transcript	XM_019825150.2	protein_coding	2	c.1259+127T>A		-1	-1	-1	-1	-1	-1	0
chrA1	11752846	T	TA	PASS	intergenic_region	MODIFIER	N4BP2L2-PDS5B	101080934-101082367	intergenic_region	101080934-101082367		-1	n.11752846_11752847insA		-1	-1	-1	-1	-1	-1	0
chrA1	11764006	T	C	PASS	upstream_gene_variant	MODIFIER	PDS5B	101082367	transcript	XM_023250592.1	protein_coding	-1	c.-73609T>C		-1	-1	-1	-1	-1	-1	4970
chrA1	11764006	T	C	PASS	upstream_gene_variant	MODIFIER	PDS5B	101082367	transcript	XM_023250597.1	protein_coding	-1	c.-73609T>C		-1	-1	-1	-1	-1	-1	4970
chrA1	11764006	T	C	PASS	upstream_gene_variant	MODIFIER	PDS5B	101082367	transcript	XM_023250605.1	protein_coding	-1	c.-73609T>C		-1	-1	-1	-1	-1	-1	4970
chrA1	11764006	T	C	PASS	upstream_gene_variant	MODIFIER	PDS5B	101082367	transcript	XM_023250593.1	protein_coding	-1	c.-73609T>C		-1	-1	-1	-1	-1	-1	4971
chrA1	11764006	T	C	PASS	upstream_gene_variant	MODIFIER	PDS5B	101082367	transcript	XM_023250601.1	protein_coding	-1	c.-73609T>C		-1	-1	-1	-1	-1	-1	4971
chrA1	11764006	T	C	PASS	intergenic_region	MODIFIER	N4BP2L2-PDS5B	101080934-101082367	intergenic_region	101080934-101082367		-1	n.11764006T>C		-1	-1	-1	-1	-1	-1	0
chrA1	11788538	CTT	C	PASS	intron_variant	MODIFIER	PDS5B	101082367	transcript	XM_023250592.1	protein_coding	1	c.-20+19460_-20+19461delTT		-1	-1	-1	-1	-1	-1	0
chrA1	11788538	CTT	C	PASS	intron_variant	MODIFIER	PDS5B	101082367	transcript	XM_023250597.1	protein_coding	1	c.-20+19460_-20+19461delTT		-1	-1	-1	-1	-1	-1	0
chrA1	11788538	CTT	C	PASS	intron_variant	MODIFIER	PDS5B	101082367	transcript	XM_023250605.1	protein_coding	1	c.-20+19460_-20+19461delTT		-1	-1	-1	-1	-1	-1	0
chrA1	11788538	CTT	C	PASS	intron_variant	MODIFIER	PDS5B	101082367	transcript	XM_023250593.1	protein_coding	1	c.-20+19460_-20+19461delTT		-1	-1	-1	-1	-1	-1	0
chrA1	11788538	CTT	C	PASS	intron_variant	MODIFIER	PDS5B	101082367	transcript	XM_023250601.1	protein_coding	1	c.-20+19460_-20+19461delTT		-1	-1	-1	-1	-1	-1	0
chrA1	11788548	G	T	PASS	intron_variant	MODIFIER	PDS5B	101082367	transcript	XM_023250592.1	protein_coding	1	c.-20+19469G>T		-1	-1	-1	-1	-1	-1	0
chrA1	11788548	G	T	PASS	intron_variant	MODIFIER	PDS5B	101082367	transcript	XM_023250597.1	protein_coding	1	c.-20+19469G>T		-1	-1	-1	-1	-1	-1	0
chrA1	11788548	G	T	PASS	intron_variant	MODIFIER	PDS5B	101082367	transcript	XM_023250605.1	protein_coding	1	c.-20+19469G>T		-1	-1	-1	-1	-1	-1	0
chrA1	11788548	G	T	PASS	intron_variant	MODIFIER	PDS5B	101082367	transcript	XM_023250593.1	protein_coding	1	c.-20+19469G>T		-1	-1	-1	-1	-1	-1	0
chrA1	11788548	G	T	PASS	intron_variant	MODIFIER	PDS5B	101082367	transcript	XM_023250601.1	protein_coding	1	c.-20+19469G>T		-1	-1	-1	-1	-1	-1	0
chrA1	11788556	T	G	PASS	intron_variant	MODIFIER	PDS5B	101082367	transcript	XM_023250592.1	protein_coding	1	c.-20+19477T>G		-1	-1	-1	-1	-1	-1	0
chrA1	11788556	T	G	PASS	intron_variant	MODIFIER	PDS5B	101082367	transcript	XM_023250597.1	protein_coding	1	c.-20+19477T>G		-1	-1	-1	-1	-1	-1	0
chrA1	11788556	T	G	PASS	intron_variant	MODIFIER	PDS5B	101082367	transcript	XM_023250605.1	protein_coding	1	c.-20+19477T>G		-1	-1	-1	-1	-1	-1	0
chrA1	11788556	T	G	PASS	intron_variant	MODIFIER	PDS5B	101082367	transcript	XM_023250593.1	protein_coding	1	c.-20+19477T>G		-1	-1	-1	-1	-1	-1	0
chrA1	11788556	T	G	PASS	intron_variant	MODIFIER	PDS5B	101082367	transcript	XM_023250601.1	protein_coding	1	c.-20+19477T>G		-1	-1	-1	-1	-1	-1	0
chrA1	11887794	TGTG	T	PASS	intron_variant	MODIFIER	PDS5B	101082367	transcript	XM_023250592.1	protein_coding	14	c.1551+699_1551+701delGTG		-1	-1	-1	-1	-1	-1	0
chrA1	11887794	TGTG	T	PASS	intron_variant	MODIFIER	PDS5B	101082367	transcript	XM_023250597.1	protein_coding	14	c.1551+699_1551+701delGTG		-1	-1	-1	-1	-1	-1	0
chrA1	11887794	TGTG	T	PASS	intron_variant	MODIFIER	PDS5B	101082367	transcript	XM_023250605.1	protein_coding	14	c.1551+699_1551+701delGTG		-1	-1	-1	-1	-1	-1	0
chrA1	11887794	TGTG	T	PASS	intron_variant	MODIFIER	PDS5B	101082367	transcript	XM_023250593.1	protein_coding	14	c.1551+699_1551+701delGTG		-1	-1	-1	-1	-1	-1	0
chrA1	11887794	TGTG	T	PASS	intron_variant	MODIFIER	PDS5B	101082367	transcript	XM_023250601.1	protein_coding	14	c.1551+699_1551+701delGTG		-1	-1	-1	-1	-1	-1	0
chrA1	11921712	T	TA	PASS	intron_variant	MODIFIER	PDS5B	101082367	transcript	XM_023250592.1	protein_coding	21	c.2406+3705_2406+3706insA		-1	-1	-1	-1	-1	-1	0
chrA1	11921712	T	TA	PASS	intron_variant	MODIFIER	PDS5B	101082367	transcript	XM_023250597.1	protein_coding	21	c.2406+3705_2406+3706insA		-1	-1	-1	-1	-1	-1	0
chrA1	11921712	T	TA	PASS	intron_variant	MODIFIER	PDS5B	101082367	transcript	XM_023250605.1	protein_coding	21	c.2406+3705_2406+3706insA		-1	-1	-1	-1	-1	-1	0
chrA1	11921712	T	TA	PASS	intron_variant	MODIFIER	PDS5B	101082367	transcript	XM_023250593.1	protein_coding	21	c.2406+3705_2406+3706insA		-1	-1	-1	-1	-1	-1	0
chrA1	11921712	T	TA	PASS	intron_variant	MODIFIER	PDS5B	101082367	transcript	XM_023250601.1	protein_coding	21	c.2406+3705_2406+3706insA		-1	-1	-1	-1	-1	-1	0
chrA1	12144183	A	ATT	PASS	intergenic_region	MODIFIER	LOC109497357-KL	109497357-101082617	intergenic_region	109497357-101082617		-1	n.12144183_12144184insTT		-1	-1	-1	-1	-1	-1	0
chrA1	12146048	C	A	PASS	intergenic_region	MODIFIER	LOC109497357-KL	109497357-101082617	intergenic_region	109497357-101082617		-1	n.12146048C>A		-1	-1	-1	-1	-1	-1	0
chrA1	12146409	GCCGAAGTCGGACGCCCAA	G	PASS	intergenic_region	MODIFIER	LOC109497357-KL	109497357-101082617	intergenic_region	109497357-101082617		-1	n.12146410_12146427delCCGAAGTCGGACGCCCAA		-1	-1	-1	-1	-1	-1	0
chrA1	12146491	A	T	PASS	intergenic_region	MODIFIER	LOC109497357-KL	109497357-101082617	intergenic_region	109497357-101082617		-1	n.12146491A>T		-1	-1	-1	-1	-1	-1	0
chrA1	12147754	T	C	PASS	intergenic_region	MODIFIER	LOC109497357-KL	109497357-101082617	intergenic_region	109497357-101082617		-1	n.12147754T>C		-1	-1	-1	-1	-1	-1	0
chrA1	12147978	G	A	PASS	intergenic_region	MODIFIER	LOC109497357-KL	109497357-101082617	intergenic_region	109497357-101082617		-1	n.12147978G>A		-1	-1	-1	-1	-1	-1	0
chrA1	12148015	T	C	PASS	intergenic_region	MODIFIER	LOC109497357-KL	109497357-101082617	intergenic_region	109497357-101082617		-1	n.12148015T>C		-1	-1	-1	-1	-1	-1	0
chrA1	12148227	A	C	PASS	intergenic_region	MODIFIER	LOC109497357-KL	109497357-101082617	intergenic_region	109497357-101082617		-1	n.12148227A>C		-1	-1	-1	-1	-1	-1	0
chrA1	12148417	T	C	PASS	intergenic_region	MODIFIER	LOC109497357-KL	109497357-101082617	intergenic_region	109497357-101082617		-1	n.12148417T>C		-1	-1	-1	-1	-1	-1	0
chrA1	12148637	T	C	PASS	intergenic_region	MODIFIER	LOC109497357-KL	109497357-101082617	intergenic_region	109497357-101082617		-1	n.12148637T>C		-1	-1	-1	-1	-1	-1	0
chrA1	12149268	A	G	PASS	intergenic_region	MODIFIER	LOC109497357-KL	109497357-101082617	intergenic_region	109497357-101082617		-1	n.12149268A>G		-1	-1	-1	-1	-1	-1	0
chrA1	12149413	G	T	PASS	intergenic_region	MODIFIER	LOC109497357-KL	109497357-101082617	intergenic_region	109497357-101082617		-1	n.12149413G>T		-1	-1	-1	-1	-1	-1	0
chrA1	12151127	C	A	PASS	intergenic_region	MODIFIER	LOC109497357-KL	109497357-101082617	intergenic_region	109497357-101082617		-1	n.12151127C>A		-1	-1	-1	-1	-1	-1	0
chrA1	12151130	A	G	PASS	intergenic_region	MODIFIER	LOC109497357-KL	109497357-101082617	intergenic_region	109497357-101082617		-1	n.12151130A>G		-1	-1	-1	-1	-1	-1	0
chrA1	12151166	G	A	PASS	intergenic_region	MODIFIER	LOC109497357-KL	109497357-101082617	intergenic_region	109497357-101082617		-1	n.12151166G>A		-1	-1	-1	-1	-1	-1	0
chrA1	12152049	G	T	PASS	intergenic_region	MODIFIER	LOC109497357-KL	109497357-101082617	intergenic_region	109497357-101082617		-1	n.12152049G>T		-1	-1	-1	-1	-1	-1	0
chrA1	12152168	G	A	PASS	intergenic_region	MODIFIER	LOC109497357-KL	109497357-101082617	intergenic_region	109497357-101082617		-1	n.12152168G>A		-1	-1	-1	-1	-1	-1	0
chrA1	12152634	A	G	PASS	intergenic_region	MODIFIER	LOC109497357-KL	109497357-101082617	intergenic_region	109497357-101082617		-1	n.12152634A>G		-1	-1	-1	-1	-1	-1	0
chrA1	12154688	G	A	PASS	intergenic_region	MODIFIER	LOC109497357-KL	109497357-101082617	intergenic_region	109497357-101082617		-1	n.12154688G>A		-1	-1	-1	-1	-1	-1	0
chrA1	12154930	A	G	PASS	intergenic_region	MODIFIER	LOC109497357-KL	109497357-101082617	intergenic_region	109497357-101082617		-1	n.12154930A>G		-1	-1	-1	-1	-1	-1	0
chrA1	12155068	C	T	PASS	intergenic_region	MODIFIER	LOC109497357-KL	109497357-101082617	intergenic_region	109497357-101082617		-1	n.12155068C>T		-1	-1	-1	-1	-1	-1	0
chrA1	12159012	A	T	PASS	intergenic_region	MODIFIER	LOC109497357-KL	109497357-101082617	intergenic_region	109497357-101082617		-1	n.12159012A>T		-1	-1	-1	-1	-1	-1	0
chrA1	12162346	C	T	PASS	intergenic_region	MODIFIER	LOC109497357-KL	109497357-101082617	intergenic_region	109497357-101082617		-1	n.12162346C>T		-1	-1	-1	-1	-1	-1	0
chrA1	12283671	C	T	PASS	intron_variant	MODIFIER	STARD13	101081186	transcript	XM_019825255.1	protein_coding	3	c.324-1284G>A		-1	-1	-1	-1	-1	-1	0
chrA1	12283671	C	T	PASS	intron_variant	MODIFIER	STARD13	101081186	transcript	XM_006927222.3	protein_coding	3	c.324-1284G>A		-1	-1	-1	-1	-1	-1	0
chrA1	12283671	C	T	PASS	intron_variant	MODIFIER	STARD13	101081186	transcript	XM_003980317.4	protein_coding	3	c.324-1284G>A		-1	-1	-1	-1	-1	-1	0
chrA1	12283671	C	T	PASS	intron_variant	MODIFIER	STARD13	101081186	transcript	XM_003980318.4	protein_coding	3	c.324-1284G>A		-1	-1	-1	-1	-1	-1	0
chrA1	12283671	C	T	PASS	intron_variant	MODIFIER	STARD13	101081186	transcript	XM_023250644.1	protein_coding	3	c.279-1284G>A		-1	-1	-1	-1	-1	-1	0
chrA1	12283671	C	T	PASS	intron_variant	MODIFIER	STARD13	101081186	transcript	XM_023250643.1	protein_coding	3	c.219-1284G>A		-1	-1	-1	-1	-1	-1	0
chrA1	12283671	C	T	PASS	intron_variant	MODIFIER	STARD13	101081186	transcript	XM_019825258.1	protein_coding	3	c.324-1284G>A		-1	-1	-1	-1	-1	-1	0
chrA1	12283671	C	T	PASS	intron_variant	MODIFIER	STARD13	101081186	transcript	XM_023250634.1	protein_coding	3	c.279-1284G>A		-1	-1	-1	-1	-1	-1	0
chrA1	12296085	T	TA	PASS	intron_variant	MODIFIER	STARD13	101081186	transcript	XM_019825255.1	protein_coding	3	c.323+8097_323+8098insT		-1	-1	-1	-1	-1	-1	0
chrA1	12296085	T	TA	PASS	intron_variant	MODIFIER	STARD13	101081186	transcript	XM_006927222.3	protein_coding	3	c.323+8097_323+8098insT		-1	-1	-1	-1	-1	-1	0
chrA1	12296085	T	TA	PASS	intron_variant	MODIFIER	STARD13	101081186	transcript	XM_003980317.4	protein_coding	3	c.323+8097_323+8098insT		-1	-1	-1	-1	-1	-1	0
chrA1	12296085	T	TA	PASS	intron_variant	MODIFIER	STARD13	101081186	transcript	XM_003980318.4	protein_coding	3	c.323+8097_323+8098insT		-1	-1	-1	-1	-1	-1	0
chrA1	12296085	T	TA	PASS	intron_variant	MODIFIER	STARD13	101081186	transcript	XM_023250644.1	protein_coding	3	c.278+8097_278+8098insT		-1	-1	-1	-1	-1	-1	0
chrA1	12296085	T	TA	PASS	intron_variant	MODIFIER	STARD13	101081186	transcript	XM_023250643.1	protein_coding	3	c.218+8097_218+8098insT		-1	-1	-1	-1	-1	-1	0
chrA1	12296085	T	TA	PASS	intron_variant	MODIFIER	STARD13	101081186	transcript	XM_019825258.1	protein_coding	3	c.323+8097_323+8098insT		-1	-1	-1	-1	-1	-1	0
chrA1	12296085	T	TA	PASS	intron_variant	MODIFIER	STARD13	101081186	transcript	XM_023250634.1	protein_coding	3	c.278+8097_278+8098insT		-1	-1	-1	-1	-1	-1	0
chrA1	12313648	A	G	PASS	intron_variant	MODIFIER	STARD13	101081186	transcript	XM_019825255.1	protein_coding	1	c.170-5718T>C		-1	-1	-1	-1	-1	-1	0
chrA1	12313648	A	G	PASS	intron_variant	MODIFIER	STARD13	101081186	transcript	XM_006927222.3	protein_coding	1	c.170-5718T>C		-1	-1	-1	-1	-1	-1	0
chrA1	12313648	A	G	PASS	intron_variant	MODIFIER	STARD13	101081186	transcript	XM_003980317.4	protein_coding	1	c.170-5718T>C		-1	-1	-1	-1	-1	-1	0
chrA1	12313648	A	G	PASS	intron_variant	MODIFIER	STARD13	101081186	transcript	XM_003980318.4	protein_coding	1	c.170-5718T>C		-1	-1	-1	-1	-1	-1	0
chrA1	12313648	A	G	PASS	intron_variant	MODIFIER	STARD13	101081186	transcript	XM_023250644.1	protein_coding	1	c.125-5718T>C		-1	-1	-1	-1	-1	-1	0
chrA1	12313648	A	G	PASS	intron_variant	MODIFIER	STARD13	101081186	transcript	XM_023250643.1	protein_coding	1	c.65-5718T>C		-1	-1	-1	-1	-1	-1	0
chrA1	12313648	A	G	PASS	intron_variant	MODIFIER	STARD13	101081186	transcript	XM_019825258.1	protein_coding	1	c.170-5718T>C		-1	-1	-1	-1	-1	-1	0
chrA1	12313648	A	G	PASS	intron_variant	MODIFIER	STARD13	101081186	transcript	XM_023250634.1	protein_coding	1	c.125-5718T>C		-1	-1	-1	-1	-1	-1	0
chrA1	12340745	A	T	PASS	intron_variant	MODIFIER	STARD13	101081186	transcript	XM_019825255.1	protein_coding	1	c.170-32815T>A		-1	-1	-1	-1	-1	-1	0
chrA1	12340745	A	T	PASS	intron_variant	MODIFIER	STARD13	101081186	transcript	XM_006927222.3	protein_coding	1	c.170-32815T>A		-1	-1	-1	-1	-1	-1	0
chrA1	12340745	A	T	PASS	intron_variant	MODIFIER	STARD13	101081186	transcript	XM_003980317.4	protein_coding	1	c.170-32815T>A		-1	-1	-1	-1	-1	-1	0
chrA1	12340745	A	T	PASS	intron_variant	MODIFIER	STARD13	101081186	transcript	XM_003980318.4	protein_coding	1	c.170-32815T>A		-1	-1	-1	-1	-1	-1	0
chrA1	12340745	A	T	PASS	intron_variant	MODIFIER	STARD13	101081186	transcript	XM_023250644.1	protein_coding	1	c.125-32815T>A		-1	-1	-1	-1	-1	-1	0
chrA1	12340745	A	T	PASS	intron_variant	MODIFIER	STARD13	101081186	transcript	XM_019825258.1	protein_coding	1	c.170-32815T>A		-1	-1	-1	-1	-1	-1	0
chrA1	12340745	A	T	PASS	intron_variant	MODIFIER	STARD13	101081186	transcript	XM_023250634.1	protein_coding	1	c.125-32815T>A		-1	-1	-1	-1	-1	-1	0
chrA1	12369063	G	T	PASS	intron_variant	MODIFIER	STARD13	101081186	transcript	XM_019825255.1	protein_coding	1	c.169+58497C>A		-1	-1	-1	-1	-1	-1	0
chrA1	12369063	G	T	PASS	intron_variant	MODIFIER	STARD13	101081186	transcript	XM_006927222.3	protein_coding	1	c.169+58497C>A		-1	-1	-1	-1	-1	-1	0
chrA1	12369063	G	T	PASS	intron_variant	MODIFIER	STARD13	101081186	transcript	XM_003980317.4	protein_coding	1	c.169+58497C>A		-1	-1	-1	-1	-1	-1	0
chrA1	12369063	G	T	PASS	intron_variant	MODIFIER	STARD13	101081186	transcript	XM_003980318.4	protein_coding	1	c.169+58497C>A		-1	-1	-1	-1	-1	-1	0
chrA1	12369063	G	T	PASS	intron_variant	MODIFIER	STARD13	101081186	transcript	XM_023250644.1	protein_coding	1	c.125-61133C>A		-1	-1	-1	-1	-1	-1	0
chrA1	12369063	G	T	PASS	intron_variant	MODIFIER	STARD13	101081186	transcript	XM_019825258.1	protein_coding	1	c.169+58497C>A		-1	-1	-1	-1	-1	-1	0
chrA1	12369063	G	T	PASS	intron_variant	MODIFIER	STARD13	101081186	transcript	XM_023250634.1	protein_coding	1	c.125-61133C>A		-1	-1	-1	-1	-1	-1	0
chrA1	12789412	G	C	PASS	intergenic_region	MODIFIER	LOC111559555-RFC3	111559555-101081597	intergenic_region	111559555-101081597		-1	n.12789412G>C		-1	-1	-1	-1	-1	-1	0
chrA1	13260424	C	T	PASS	intergenic_region	MODIFIER	LOC109497412-LOC109497407	109497412-109497407	intergenic_region	109497412-109497407		-1	n.13260424C>T		-1	-1	-1	-1	-1	-1	0
chrA1	13408873	C	T	PASS	intergenic_region	MODIFIER	LOC109497412-LOC109497407	109497412-109497407	intergenic_region	109497412-109497407		-1	n.13408873C>T		-1	-1	-1	-1	-1	-1	0
chrA1	13408875	C	T	PASS	intergenic_region	MODIFIER	LOC109497412-LOC109497407	109497412-109497407	intergenic_region	109497412-109497407		-1	n.13408875C>T		-1	-1	-1	-1	-1	-1	0
chrA1	13408877	C	T	PASS	intergenic_region	MODIFIER	LOC109497412-LOC109497407	109497412-109497407	intergenic_region	109497412-109497407		-1	n.13408877C>T		-1	-1	-1	-1	-1	-1	0
chrA1	13408878	ACAC	A	PASS	intergenic_region	MODIFIER	LOC109497412-LOC109497407	109497412-109497407	intergenic_region	109497412-109497407		-1	n.13408879_13408881delCAC		-1	-1	-1	-1	-1	-1	0
chrA1	13411862	G	T	PASS	intergenic_region	MODIFIER	LOC109497412-LOC109497407	109497412-109497407	intergenic_region	109497412-109497407		-1	n.13411862G>T		-1	-1	-1	-1	-1	-1	0
chrA1	13413671	G	C	PASS	intergenic_region	MODIFIER	LOC109497412-LOC109497407	109497412-109497407	intergenic_region	109497412-109497407		-1	n.13413671G>C		-1	-1	-1	-1	-1	-1	0
chrA1	13414655	G	C	PASS	intergenic_region	MODIFIER	LOC109497412-LOC109497407	109497412-109497407	intergenic_region	109497412-109497407		-1	n.13414655G>C		-1	-1	-1	-1	-1	-1	0
chrA1	13414756	G	A	PASS	intergenic_region	MODIFIER	LOC109497412-LOC109497407	109497412-109497407	intergenic_region	109497412-109497407		-1	n.13414756G>A		-1	-1	-1	-1	-1	-1	0
chrA1	13417046	T	C	PASS	intergenic_region	MODIFIER	LOC109497412-LOC109497407	109497412-109497407	intergenic_region	109497412-109497407		-1	n.13417046T>C		-1	-1	-1	-1	-1	-1	0
chrA1	13420112	G	A	PASS	intergenic_region	MODIFIER	LOC109497412-LOC109497407	109497412-109497407	intergenic_region	109497412-109497407		-1	n.13420112G>A		-1	-1	-1	-1	-1	-1	0
chrA1	13599017	ATCATTAG	A	PASS	intergenic_region	MODIFIER	LOC109497422-LOC109497423	109497422-109497423	intergenic_region	109497422-109497423		-1	n.13599018_13599024delTCATTAG		-1	-1	-1	-1	-1	-1	0
chrA1	13640739	G	A	PASS	intergenic_region	MODIFIER	LOC109497422-LOC109497423	109497422-109497423	intergenic_region	109497422-109497423		-1	n.13640739G>A		-1	-1	-1	-1	-1	-1	0
chrA1	13640903	T	C	PASS	intergenic_region	MODIFIER	LOC109497422-LOC109497423	109497422-109497423	intergenic_region	109497422-109497423		-1	n.13640903T>C		-1	-1	-1	-1	-1	-1	0
chrA1	13644129	CTG	C	PASS	intergenic_region	MODIFIER	LOC109497422-LOC109497423	109497422-109497423	intergenic_region	109497422-109497423		-1	n.13644130_13644131delTG		-1	-1	-1	-1	-1	-1	0
chrA1	13645231	C	T	PASS	intergenic_region	MODIFIER	LOC109497422-LOC109497423	109497422-109497423	intergenic_region	109497422-109497423		-1	n.13645231C>T		-1	-1	-1	-1	-1	-1	0
chrA1	13646709	C	T	PASS	intergenic_region	MODIFIER	LOC109497422-LOC109497423	109497422-109497423	intergenic_region	109497422-109497423		-1	n.13646709C>T		-1	-1	-1	-1	-1	-1	0
chrA1	13647497	G	A	PASS	intergenic_region	MODIFIER	LOC109497422-LOC109497423	109497422-109497423	intergenic_region	109497422-109497423		-1	n.13647497G>A		-1	-1	-1	-1	-1	-1	0
chrA1	13648661	T	C	PASS	intergenic_region	MODIFIER	LOC109497422-LOC109497423	109497422-109497423	intergenic_region	109497422-109497423		-1	n.13648661T>C		-1	-1	-1	-1	-1	-1	0
chrA1	13657428	G	A	PASS	intergenic_region	MODIFIER	LOC109497422-LOC109497423	109497422-109497423	intergenic_region	109497422-109497423		-1	n.13657428G>A		-1	-1	-1	-1	-1	-1	0
chrA1	13662987	A	G	PASS	intergenic_region	MODIFIER	LOC109497422-LOC109497423	109497422-109497423	intergenic_region	109497422-109497423		-1	n.13662987A>G		-1	-1	-1	-1	-1	-1	0
chrA1	13673070	C	T	PASS	intergenic_region	MODIFIER	LOC109497422-LOC109497423	109497422-109497423	intergenic_region	109497422-109497423		-1	n.13673070C>T		-1	-1	-1	-1	-1	-1	0
chrA1	13673600	A	AGTCTCTCCCCAACTTTTCTTC	PASS	intergenic_region	MODIFIER	LOC109497422-LOC109497423	109497422-109497423	intergenic_region	109497422-109497423		-1	n.13673600_13673601insGTCTCTCCCCAACTTTTCTTC		-1	-1	-1	-1	-1	-1	0
chrA1	13673602	G	GT	PASS	intergenic_region	MODIFIER	LOC109497422-LOC109497423	109497422-109497423	intergenic_region	109497422-109497423		-1	n.13673602_13673603insT		-1	-1	-1	-1	-1	-1	0
chrA1	13673603	C	CTCTGGTT	PASS	intergenic_region	MODIFIER	LOC109497422-LOC109497423	109497422-109497423	intergenic_region	109497422-109497423		-1	n.13673603_13673604insTCTGGTT		-1	-1	-1	-1	-1	-1	0
chrA1	13674127	TA	T	PASS	intergenic_region	MODIFIER	LOC109497422-LOC109497423	109497422-109497423	intergenic_region	109497422-109497423		-1	n.13674128delA		-1	-1	-1	-1	-1	-1	0
chrA1	13712153	TGAAA	T	PASS	intergenic_region	MODIFIER	LOC109497422-LOC109497423	109497422-109497423	intergenic_region	109497422-109497423		-1	n.13712154_13712157delGAAA		-1	-1	-1	-1	-1	-1	0
chrA1	14468012	C	CCCCCATTCA	PASS	intron_variant	MODIFIER	NBEA	101088046	transcript	XM_023250717.1	protein_coding	43	c.6812+2993_6812+2994insCCCCATTCA		-1	-1	-1	-1	-1	-1	0
chrA1	14468012	C	CCCCCATTCA	PASS	intron_variant	MODIFIER	NBEA	101088046	transcript	XM_011286341.3	protein_coding	43	c.6812+2993_6812+2994insCCCCATTCA		-1	-1	-1	-1	-1	-1	0
chrA1	14468012	C	CCCCCATTCA	PASS	intron_variant	MODIFIER	NBEA	101088046	transcript	XM_019825371.2	protein_coding	42	c.6803+2993_6803+2994insCCCCATTCA		-1	-1	-1	-1	-1	-1	0
chrA1	14468012	C	CCCCCATTCA	PASS	intron_variant	MODIFIER	NBEA	101088046	transcript	XM_019825374.2	protein_coding	43	c.6794+2993_6794+2994insCCCCATTCA		-1	-1	-1	-1	-1	-1	0
chrA1	14468012	C	CCCCCATTCA	PASS	intron_variant	MODIFIER	NBEA	101088046	transcript	XM_019825380.2	protein_coding	42	c.6716+2993_6716+2994insCCCCATTCA		-1	-1	-1	-1	-1	-1	0
chrA1	14468012	C	CCCCCATTCA	PASS	intron_variant	MODIFIER	NBEA	101088046	transcript	XM_023250721.1	protein_coding	42	c.6803+2993_6803+2994insCCCCATTCA		-1	-1	-1	-1	-1	-1	0
chrA1	14468012	C	CCCCCATTCA	PASS	intron_variant	MODIFIER	NBEA	101088046	transcript	XM_023250724.1	protein_coding	43	c.6812+2993_6812+2994insCCCCATTCA		-1	-1	-1	-1	-1	-1	0
chrA1	14468012	C	CCCCCATTCA	PASS	intron_variant	MODIFIER	NBEA	101088046	transcript	XM_023250731.1	protein_coding	43	c.6812+2993_6812+2994insCCCCATTCA		-1	-1	-1	-1	-1	-1	0
chrA1	14468012	C	CCCCCATTCA	PASS	intron_variant	MODIFIER	NBEA	101088046	transcript	XM_023250733.1	protein_coding	42	c.6716+2993_6716+2994insCCCCATTCA		-1	-1	-1	-1	-1	-1	0
chrA1	14468012	C	CCCCCATTCA	PASS	intron_variant	MODIFIER	NBEA	101088046	transcript	XM_023250742.1	protein_coding	35	c.5369+2993_5369+2994insCCCCATTCA		-1	-1	-1	-1	-1	-1	0
chrA1	15077483	C	T	PASS	intron_variant	MODIFIER	SOHLH2	101084762	transcript	XM_019825441.2	protein_coding	9	c.1156+2202G>A		-1	-1	-1	-1	-1	-1	0
chrA1	15077483	C	T	PASS	intron_variant	MODIFIER	SOHLH2	101084762	transcript	XM_006927229.3	protein_coding	9	c.1156+2202G>A		-1	-1	-1	-1	-1	-1	0
chrA1	15077483	C	T	PASS	intron_variant	MODIFIER	SOHLH2	101084762	transcript	XM_019825451.2	protein_coding	8	c.1051+2202G>A		-1	-1	-1	-1	-1	-1	0
chrA1	15343963	G	A	PASS	intergenic_region	MODIFIER	CCNA1-SERTM1	101085426-101085682	intergenic_region	101085426-101085682		-1	n.15343963G>A		-1	-1	-1	-1	-1	-1	0
chrA1	17058274	TCA	T	PASS	intergenic_region	MODIFIER	UFM1-FREM2	101089319-101087292	intergenic_region	101089319-101087292		-1	n.17058275_17058276delCA		-1	-1	-1	-1	-1	-1	0
chrA1	17058278	C	CT	PASS	intergenic_region	MODIFIER	UFM1-FREM2	101089319-101087292	intergenic_region	101089319-101087292		-1	n.17058278_17058279insT		-1	-1	-1	-1	-1	-1	0
chrA1	18802231	CA	C	PASS	intergenic_region	MODIFIER	LOC109497596-FOXO1	109497596-101096628	intergenic_region	109497596-101096628		-1	n.18802232delA		-1	-1	-1	-1	-1	-1	0
chrA1	19150063	T	TAA	PASS	intron_variant	MODIFIER	LOC101096867	101096867	transcript	XM_019825824.2	protein_coding	21	c.1270-1290_1270-1289insTT		-1	-1	-1	-1	-1	-1	0
chrA1	19150063	T	TAA	PASS	intron_variant	MODIFIER	LOC101096867	101096867	transcript	XM_011284412.3	protein_coding	19	c.1177-1290_1177-1289insTT		-1	-1	-1	-1	-1	-1	0
chrA1	19150063	T	TAA	PASS	intron_variant	MODIFIER	LOC101096867	101096867	transcript	XM_023251097.1	protein_coding	21	c.1270-1290_1270-1289insTT		-1	-1	-1	-1	-1	-1	0
chrA1	19150063	T	TAA	PASS	intron_variant	MODIFIER	LOC101096867	101096867	transcript	XM_019825849.2	protein_coding	20	c.1216-1290_1216-1289insTT		-1	-1	-1	-1	-1	-1	0
chrA1	19916477	G	A	PASS	intron_variant	MODIFIER	WDFY2	101092480	transcript	XM_003980360.5	protein_coding	2	c.138-17460C>T		-1	-1	-1	-1	-1	-1	0
chrA1	19916477	G	A	PASS	intron_variant	MODIFIER	WDFY2	101092480	transcript	XM_019826005.2	protein_coding	1	c.2+9091C>T		-1	-1	-1	-1	-1	-1	0
chrA1	20273331	T	TGGCTGCTGGGAGAGTCATCCACAACAG	PASS	downstream_gene_variant	MODIFIER	FAM124A	101098352	transcript	XM_011283724.3	protein_coding	-1	c.*4720_*4721insCTGTTGTGGATGACTCTCCCAGCAGCC		-1	-1	-1	-1	-1	-1	2153
chrA1	20273331	T	TGGCTGCTGGGAGAGTCATCCACAACAG	PASS	downstream_gene_variant	MODIFIER	FAM124A	101098352	transcript	XM_023251259.1	protein_coding	-1	c.*4720_*4721insCTGTTGTGGATGACTCTCCCAGCAGCC		-1	-1	-1	-1	-1	-1	2153
chrA1	20273331	T	TGGCTGCTGGGAGAGTCATCCACAACAG	PASS	intron_variant	MODIFIER	LOC105260724	105260724	transcript	XR_002740979.1	pseudogene	2	n.323+847_323+848insGGCTGCTGGGAGAGTCATCCACAACAG		-1	-1	-1	-1	-1	-1	0
chrA1	20339555	T	C	PASS	3_prime_UTR_variant	MODIFIER	FAM124A	101098352	transcript	XM_023251261.1	protein_coding	4	c.*1153A>G		-1	-1	-1	-1	-1	-1	1153
chrA1	20339555	T	C	PASS	intron_variant	MODIFIER	FAM124A	101098352	transcript	XM_011283724.3	protein_coding	3	c.831+7086A>G		-1	-1	-1	-1	-1	-1	0
chrA1	20339555	T	C	PASS	intron_variant	MODIFIER	FAM124A	101098352	transcript	XM_023251259.1	protein_coding	2	c.768+7086A>G		-1	-1	-1	-1	-1	-1	0
chrA1	20511751	T	C	PASS	intergenic_region	MODIFIER	LOC102900780-LOC101098598	102900780-101098598	intergenic_region	102900780-101098598		-1	n.20511751T>C		-1	-1	-1	-1	-1	-1	0
chrA1	20664482	T	C	PASS	intergenic_region	MODIFIER	RNASEH2B-TRNAK-CUU	101098842-109493168	intergenic_region	101098842-109493168		-1	n.20664482T>C		-1	-1	-1	-1	-1	-1	0
chrA1	20666354	C	T	PASS	intergenic_region	MODIFIER	RNASEH2B-TRNAK-CUU	101098842-109493168	intergenic_region	101098842-109493168		-1	n.20666354C>T		-1	-1	-1	-1	-1	-1	0
chrA1	20669243	C	T	PASS	intergenic_region	MODIFIER	RNASEH2B-TRNAK-CUU	101098842-109493168	intergenic_region	101098842-109493168		-1	n.20669243C>T		-1	-1	-1	-1	-1	-1	0
chrA1	20671758	G	A	PASS	intergenic_region	MODIFIER	RNASEH2B-TRNAK-CUU	101098842-109493168	intergenic_region	101098842-109493168		-1	n.20671758G>A		-1	-1	-1	-1	-1	-1	0
chrA1	20674743	G	A	PASS	intergenic_region	MODIFIER	RNASEH2B-TRNAK-CUU	101098842-109493168	intergenic_region	101098842-109493168		-1	n.20674743G>A		-1	-1	-1	-1	-1	-1	0
chrA1	20677598	G	A	PASS	intergenic_region	MODIFIER	RNASEH2B-TRNAK-CUU	101098842-109493168	intergenic_region	101098842-109493168		-1	n.20677598G>A		-1	-1	-1	-1	-1	-1	0
chrA1	20678133	G	A	PASS	intergenic_region	MODIFIER	RNASEH2B-TRNAK-CUU	101098842-109493168	intergenic_region	101098842-109493168		-1	n.20678133G>A		-1	-1	-1	-1	-1	-1	0
chrA1	20679652	G	A	PASS	intergenic_region	MODIFIER	RNASEH2B-TRNAK-CUU	101098842-109493168	intergenic_region	101098842-109493168		-1	n.20679652G>A		-1	-1	-1	-1	-1	-1	0
chrA1	20679659	G	A	PASS	intergenic_region	MODIFIER	RNASEH2B-TRNAK-CUU	101098842-109493168	intergenic_region	101098842-109493168		-1	n.20679659G>A		-1	-1	-1	-1	-1	-1	0
chrA1	20679699	TTG	T	PASS	intergenic_region	MODIFIER	RNASEH2B-TRNAK-CUU	101098842-109493168	intergenic_region	101098842-109493168		-1	n.20679700_20679701delTG		-1	-1	-1	-1	-1	-1	0
chrA1	20679780	T	TGAAACTGTA	PASS	intergenic_region	MODIFIER	RNASEH2B-TRNAK-CUU	101098842-109493168	intergenic_region	101098842-109493168		-1	n.20679780_20679781insGAAACTGTA		-1	-1	-1	-1	-1	-1	0
chrA1	20679958	T	A	PASS	intergenic_region	MODIFIER	RNASEH2B-TRNAK-CUU	101098842-109493168	intergenic_region	101098842-109493168		-1	n.20679958T>A		-1	-1	-1	-1	-1	-1	0
chrA1	20680539	A	AT	PASS	intergenic_region	MODIFIER	RNASEH2B-TRNAK-CUU	101098842-109493168	intergenic_region	101098842-109493168		-1	n.20680539_20680540insT		-1	-1	-1	-1	-1	-1	0
chrA1	20681481	T	A	PASS	intergenic_region	MODIFIER	RNASEH2B-TRNAK-CUU	101098842-109493168	intergenic_region	101098842-109493168		-1	n.20681481T>A		-1	-1	-1	-1	-1	-1	0
chrA1	20681831	A	G	PASS	intergenic_region	MODIFIER	RNASEH2B-TRNAK-CUU	101098842-109493168	intergenic_region	101098842-109493168		-1	n.20681831A>G		-1	-1	-1	-1	-1	-1	0
chrA1	20681962	C	T	PASS	intergenic_region	MODIFIER	RNASEH2B-TRNAK-CUU	101098842-109493168	intergenic_region	101098842-109493168		-1	n.20681962C>T		-1	-1	-1	-1	-1	-1	0
chrA1	20682051	A	T	PASS	intergenic_region	MODIFIER	RNASEH2B-TRNAK-CUU	101098842-109493168	intergenic_region	101098842-109493168		-1	n.20682051A>T		-1	-1	-1	-1	-1	-1	0
chrA1	20682155	T	C	PASS	intergenic_region	MODIFIER	RNASEH2B-TRNAK-CUU	101098842-109493168	intergenic_region	101098842-109493168		-1	n.20682155T>C		-1	-1	-1	-1	-1	-1	0
chrA1	20682159	A	G	PASS	intergenic_region	MODIFIER	RNASEH2B-TRNAK-CUU	101098842-109493168	intergenic_region	101098842-109493168		-1	n.20682159A>G		-1	-1	-1	-1	-1	-1	0
chrA1	20683136	C	T	PASS	intergenic_region	MODIFIER	RNASEH2B-TRNAK-CUU	101098842-109493168	intergenic_region	101098842-109493168		-1	n.20683136C>T		-1	-1	-1	-1	-1	-1	0
chrA1	20684307	C	CT	PASS	intergenic_region	MODIFIER	RNASEH2B-TRNAK-CUU	101098842-109493168	intergenic_region	101098842-109493168		-1	n.20684307_20684308insT		-1	-1	-1	-1	-1	-1	0
chrA1	20685049	C	T	PASS	intergenic_region	MODIFIER	RNASEH2B-TRNAK-CUU	101098842-109493168	intergenic_region	101098842-109493168		-1	n.20685049C>T		-1	-1	-1	-1	-1	-1	0
chrA1	20685732	T	C	PASS	intergenic_region	MODIFIER	RNASEH2B-TRNAK-CUU	101098842-109493168	intergenic_region	101098842-109493168		-1	n.20685732T>C		-1	-1	-1	-1	-1	-1	0
chrA1	20688944	G	A	PASS	upstream_gene_variant	MODIFIER	TRNAK-CUU	109493168	transcript	109493168	pseudogene	-1	n.-4302G>A		-1	-1	-1	-1	-1	-1	4302
chrA1	20688944	G	A	PASS	intergenic_region	MODIFIER	RNASEH2B-TRNAK-CUU	101098842-109493168	intergenic_region	101098842-109493168		-1	n.20688944G>A		-1	-1	-1	-1	-1	-1	0
chrA1	20689540	C	T	PASS	upstream_gene_variant	MODIFIER	TRNAK-CUU	109493168	transcript	109493168	pseudogene	-1	n.-3706C>T		-1	-1	-1	-1	-1	-1	3706
chrA1	20689540	C	T	PASS	intergenic_region	MODIFIER	RNASEH2B-TRNAK-CUU	101098842-109493168	intergenic_region	101098842-109493168		-1	n.20689540C>T		-1	-1	-1	-1	-1	-1	0
chrA1	20693877	T	C	PASS	downstream_gene_variant	MODIFIER	TRNAK-CUU	109493168	transcript	109493168	pseudogene	-1	n.*559T>C		-1	-1	-1	-1	-1	-1	559
chrA1	20693877	T	C	PASS	intergenic_region	MODIFIER	TRNAK-CUU-DLEU7	109493168-101099098	intergenic_region	109493168-101099098		-1	n.20693877T>C		-1	-1	-1	-1	-1	-1	0
chrA1	20698509	C	T	PASS	upstream_gene_variant	MODIFIER	DLEU7	101099098	transcript	XM_023259966.1	protein_coding	-1	c.-3396C>T		-1	-1	-1	-1	-1	-1	3396
chrA1	20698509	C	T	PASS	intergenic_region	MODIFIER	TRNAK-CUU-DLEU7	109493168-101099098	intergenic_region	109493168-101099098		-1	n.20698509C>T		-1	-1	-1	-1	-1	-1	0
chrA1	20698994	G	C	PASS	upstream_gene_variant	MODIFIER	DLEU7	101099098	transcript	XM_023259966.1	protein_coding	-1	c.-2911G>C		-1	-1	-1	-1	-1	-1	2911
chrA1	20698994	G	C	PASS	intergenic_region	MODIFIER	TRNAK-CUU-DLEU7	109493168-101099098	intergenic_region	109493168-101099098		-1	n.20698994G>C		-1	-1	-1	-1	-1	-1	0
chrA1	20700267	G	A	PASS	upstream_gene_variant	MODIFIER	DLEU7	101099098	transcript	XM_023259966.1	protein_coding	-1	c.-1638G>A		-1	-1	-1	-1	-1	-1	1638
chrA1	20700267	G	A	PASS	intergenic_region	MODIFIER	TRNAK-CUU-DLEU7	109493168-101099098	intergenic_region	109493168-101099098		-1	n.20700267G>A		-1	-1	-1	-1	-1	-1	0
chrA1	20700305	G	A	PASS	upstream_gene_variant	MODIFIER	DLEU7	101099098	transcript	XM_023259966.1	protein_coding	-1	c.-1600G>A		-1	-1	-1	-1	-1	-1	1600
chrA1	20700305	G	A	PASS	intergenic_region	MODIFIER	TRNAK-CUU-DLEU7	109493168-101099098	intergenic_region	109493168-101099098		-1	n.20700305G>A		-1	-1	-1	-1	-1	-1	0
chrA1	20702665	C	G	PASS	missense_variant	MODERATE	DLEU7	101099098	transcript	XM_023259966.1	protein_coding	2	c.760C>G	p.Pro254Ala	760	5242	760	1041	254	346	0
chrA1	20702675	C	T	PASS	missense_variant	MODERATE	DLEU7	101099098	transcript	XM_023259966.1	protein_coding	2	c.770C>T	p.Pro257Leu	770	5242	770	1041	257	346	0
chrA1	20702753	C	A	PASS	intron_variant	MODIFIER	DLEU7	101099098	transcript	XM_023259966.1	protein_coding	2	c.774+74C>A		-1	-1	-1	-1	-1	-1	0
chrA1	20703077	T	A	PASS	intron_variant	MODIFIER	DLEU7	101099098	transcript	XM_023259966.1	protein_coding	2	c.774+398T>A		-1	-1	-1	-1	-1	-1	0
chrA1	20704168	C	T	PASS	intron_variant	MODIFIER	DLEU7	101099098	transcript	XM_023259966.1	protein_coding	2	c.774+1489C>T		-1	-1	-1	-1	-1	-1	0
chrA1	20705629	A	G	PASS	intron_variant	MODIFIER	DLEU7	101099098	transcript	XM_023259966.1	protein_coding	2	c.774+2950A>G		-1	-1	-1	-1	-1	-1	0
chrA1	20705903	C	T	PASS	intron_variant	MODIFIER	DLEU7	101099098	transcript	XM_023259966.1	protein_coding	2	c.774+3224C>T		-1	-1	-1	-1	-1	-1	0
chrA1	20706429	G	A	PASS	intron_variant	MODIFIER	DLEU7	101099098	transcript	XM_023259966.1	protein_coding	2	c.774+3750G>A		-1	-1	-1	-1	-1	-1	0
chrA1	20709320	A	C	PASS	intron_variant	MODIFIER	DLEU7	101099098	transcript	XM_023259966.1	protein_coding	2	c.774+6641A>C		-1	-1	-1	-1	-1	-1	0
chrA1	20710193	A	AAAT	PASS	intron_variant	MODIFIER	DLEU7	101099098	transcript	XM_023259966.1	protein_coding	2	c.774+7514_774+7515insAAT		-1	-1	-1	-1	-1	-1	0
chrA1	20710821	G	T	PASS	intron_variant	MODIFIER	DLEU7	101099098	transcript	XM_023259966.1	protein_coding	2	c.774+8142G>T		-1	-1	-1	-1	-1	-1	0
chrA1	20711162	G	GC	PASS	intron_variant	MODIFIER	DLEU7	101099098	transcript	XM_023259966.1	protein_coding	2	c.775-7885_775-7884insC		-1	-1	-1	-1	-1	-1	0
chrA1	20711167	AT	A	PASS	intron_variant	MODIFIER	DLEU7	101099098	transcript	XM_023259966.1	protein_coding	2	c.775-7879delT		-1	-1	-1	-1	-1	-1	0
chrA1	20712903	C	T	PASS	intron_variant	MODIFIER	DLEU7	101099098	transcript	XM_023259966.1	protein_coding	2	c.775-6144C>T		-1	-1	-1	-1	-1	-1	0
chrA1	20715176	G	A	PASS	intron_variant	MODIFIER	DLEU7	101099098	transcript	XM_023259966.1	protein_coding	2	c.775-3871G>A		-1	-1	-1	-1	-1	-1	0
chrA1	20716745	A	G	PASS	intron_variant	MODIFIER	DLEU7	101099098	transcript	XM_023259966.1	protein_coding	2	c.775-2302A>G		-1	-1	-1	-1	-1	-1	0
chrA1	20721676	A	C	PASS	3_prime_UTR_variant	MODIFIER	DLEU7	101099098	transcript	XM_023259966.1	protein_coding	3	c.*2363A>C		-1	-1	-1	-1	-1	-1	2363
chrA1	20724308	G	T	PASS	downstream_gene_variant	MODIFIER	DLEU7	101099098	transcript	XM_023259966.1	protein_coding	-1	c.*4995G>T		-1	-1	-1	-1	-1	-1	794
chrA1	20724308	G	T	PASS	intergenic_region	MODIFIER	DLEU7-LOC109497901	101099098-109497901	intergenic_region	101099098-109497901		-1	n.20724308G>T		-1	-1	-1	-1	-1	-1	0
chrA1	20775278	G	A	PASS	intergenic_region	MODIFIER	DLEU7-LOC109497901	101099098-109497901	intergenic_region	101099098-109497901		-1	n.20775278G>A		-1	-1	-1	-1	-1	-1	0
chrA1	20810648	G	GC	PASS	intergenic_region	MODIFIER	DLEU7-LOC109497901	101099098-109497901	intergenic_region	101099098-109497901		-1	n.20810648_20810649insC		-1	-1	-1	-1	-1	-1	0
chrA1	21575775	C	T	PASS	intron_variant	MODIFIER	TRIM13	101093233	transcript	XM_006927263.4	protein_coding	1	c.-761-3010G>A		-1	-1	-1	-1	-1	-1	0
chrA1	21575775	C	T	PASS	intron_variant	MODIFIER	TRIM13	101093233	transcript	XM_006927264.4	protein_coding	1	c.-758-3010G>A		-1	-1	-1	-1	-1	-1	0
chrA1	21591791	A	G	PASS	intron_variant	MODIFIER	TRIM13	101093233	transcript	XM_006927263.4	protein_coding	1	c.-762+6989T>C		-1	-1	-1	-1	-1	-1	0
chrA1	21591791	A	G	PASS	intron_variant	MODIFIER	TRIM13	101093233	transcript	XM_006927264.4	protein_coding	1	c.-759+6989T>C		-1	-1	-1	-1	-1	-1	0
chrA1	21592591	G	A	PASS	intron_variant	MODIFIER	TRIM13	101093233	transcript	XM_006927263.4	protein_coding	1	c.-762+6189C>T		-1	-1	-1	-1	-1	-1	0
chrA1	21592591	G	A	PASS	intron_variant	MODIFIER	TRIM13	101093233	transcript	XM_006927264.4	protein_coding	1	c.-759+6189C>T		-1	-1	-1	-1	-1	-1	0
chrA1	22461718	G	A	PASS	intergenic_region	MODIFIER	FNDC3A-CYSLTR2	101100857-102901653	intergenic_region	101100857-102901653		-1	n.22461718G>A		-1	-1	-1	-1	-1	-1	0
chrA1	23280863	G	C	PASS	intron_variant	MODIFIER	SUCLA2	101096373	transcript	XM_003980377.4	protein_coding	2	c.271+965G>C		-1	-1	-1	-1	-1	-1	0
chrA1	23280863	G	C	PASS	intron_variant	MODIFIER	SUCLA2	101096373	transcript	XM_023251507.1	protein_coding	2	c.97+965G>C		-1	-1	-1	-1	-1	-1	0
chrA1	23280863	G	C	PASS	intron_variant	MODIFIER	SUCLA2	101096373	transcript	XM_023251510.1	protein_coding	1	c.73+628G>C		-1	-1	-1	-1	-1	-1	0
chrA1	23578641	C	T	PASS	intergenic_region	MODIFIER	SUCLA2-LOC109497998	101096373-109497998	intergenic_region	101096373-109497998		-1	n.23578641C>T		-1	-1	-1	-1	-1	-1	0
chrA1	23578968	T	C	PASS	intergenic_region	MODIFIER	SUCLA2-LOC109497998	101096373-109497998	intergenic_region	101096373-109497998		-1	n.23578968T>C		-1	-1	-1	-1	-1	-1	0
chrA1	23579768	T	G	PASS	intergenic_region	MODIFIER	SUCLA2-LOC109497998	101096373-109497998	intergenic_region	101096373-109497998		-1	n.23579768T>G		-1	-1	-1	-1	-1	-1	0
chrA1	23581846	T	C	PASS	intergenic_region	MODIFIER	SUCLA2-LOC109497998	101096373-109497998	intergenic_region	101096373-109497998		-1	n.23581846T>C		-1	-1	-1	-1	-1	-1	0
chrA1	23582847	T	C	PASS	intergenic_region	MODIFIER	SUCLA2-LOC109497998	101096373-109497998	intergenic_region	101096373-109497998		-1	n.23582847T>C		-1	-1	-1	-1	-1	-1	0
[truncated: 157,807 more rows]

## Sheet: protein chang. priv. hom. var.
Table S2. 161 protein changing private variants in the sequenced Turkish Van cat with acrodermatitis enteropathica (AE). Private variants were obtained by filtering all variants that were present at least once in 54 control genomes. Variants are listed multiple times, if they have predicted effects on more than one transcript. Variants with a SnpEff predicted impact of "high" or "moderate" were c…
No.	#CHROM	POS	REF	ALT	FILTER	EFFECT	IMPACT	GENE	GENEID	FEATURE	FEATUREID	BIOTYPE	RANK	HGVS_C	HGVS_P	CDNA_POS	CDNA_LEN	CDS_POS	CDS_LEN	AA_POS	AA_LEN	DISTANCE	ERRORS
1	chrA1	10147721	T	C	PASS	missense_variant	MODERATE	TEX26	101100532	transcript	XM_023250499.1	protein_coding	2	c.193T>C	p.Cys65Arg	208	1456	193	753	65	250	0
2	chrA1	11464456	C	T	PASS	missense_variant	MODERATE	FRY	101101436	transcript	XM_023250547.1	protein_coding	44	c.6044C>T	p.Thr2015Ile	6118	10402	6044	9204	2015	3067	0
2	chrA1	11464456	C	T	PASS	missense_variant	MODERATE	FRY	101101436	transcript	XM_011286958.3	protein_coding	45	c.5759C>T	p.Thr1920Ile	6130	10414	5759	8919	1920	2972	0
2	chrA1	11464456	C	T	PASS	missense_variant	MODERATE	FRY	101101436	transcript	XM_019825096.1	protein_coding	44	c.6044C>T	p.Thr2015Ile	6118	10393	6044	9195	2015	3064	0
2	chrA1	11464456	C	T	PASS	missense_variant	MODERATE	FRY	101101436	transcript	XM_019825104.1	protein_coding	44	c.6044C>T	p.Thr2015Ile	6118	10384	6044	9186	2015	3061	0
2	chrA1	11464456	C	T	PASS	missense_variant	MODERATE	FRY	101101436	transcript	XM_019825114.2	protein_coding	44	c.6044C>T	p.Thr2015Ile	6118	10273	6044	9075	2015	3024	0
2	chrA1	11464456	C	T	PASS	missense_variant	MODERATE	FRY	101101436	transcript	XM_019825116.2	protein_coding	44	c.5909C>T	p.Thr1970Ile	6064	10348	5909	9069	1970	3022	0
2	chrA1	11464456	C	T	PASS	missense_variant	MODERATE	FRY	101101436	transcript	XM_019825125.2	protein_coding	44	c.5909C>T	p.Thr1970Ile	6064	10321	5909	9042	1970	3013	0
2	chrA1	11464456	C	T	PASS	missense_variant	MODERATE	FRY	101101436	transcript	XM_006927213.4	protein_coding	44	c.5900C>T	p.Thr1967Ile	6015	10299	5900	9060	1967	3019	0
3	chrA1	20702665	C	G	PASS	missense_variant	MODERATE	DLEU7	101099098	transcript	XM_023259966.1	protein_coding	2	c.760C>G	p.Pro254Ala	760	5242	760	1041	254	346	0
4	chrA1	20702675	C	T	PASS	missense_variant	MODERATE	DLEU7	101099098	transcript	XM_023259966.1	protein_coding	2	c.770C>T	p.Pro257Leu	770	5242	770	1041	257	346	0
5	chrA1	97276982	T	C	PASS	missense_variant	MODERATE	SEMA6A	101091339	transcript	XM_023254418.1	protein_coding	19	c.1832A>G	p.Gln611Arg	2490	6000	1832	3144	611	1047	0
5	chrA1	97276982	T	C	PASS	missense_variant	MODERATE	SEMA6A	101091339	transcript	XM_023254419.1	protein_coding	18	c.1781A>G	p.Gln594Arg	2437	5947	1781	3093	594	1030	0
6	chrA1	101476388	G	A	PASS	missense_variant	MODERATE	LOC102901339	102901339	transcript	XM_019831324.2	protein_coding	6	c.605G>A	p.Arg202His	910	3960	605	1320	202	439	0
6	chrA1	101476388	G	A	PASS	missense_variant	MODERATE	LOC102901339	102901339	transcript	XM_019831334.2	protein_coding	4	c.470G>A	p.Arg157His	1635	4685	470	1185	157	394	0
7	chrA1	101478224	A	G	PASS	missense_variant	MODERATE	LOC102901339	102901339	transcript	XM_019831324.2	protein_coding	7	c.1205A>G	p.Lys402Arg	1510	3960	1205	1320	402	439	0
7	chrA1	101478224	A	G	PASS	missense_variant	MODERATE	LOC102901339	102901339	transcript	XM_019831334.2	protein_coding	5	c.1070A>G	p.Lys357Arg	2235	4685	1070	1185	357	394	0
8	chrA1	103399497	C	T	PASS	missense_variant	MODERATE	PRDM6	101084511	transcript	XM_011283422.3	protein_coding	2	c.161C>T	p.Pro54Leu	3203	5726	161	1791	54	596	0
8	chrA1	103399497	C	T	PASS	missense_variant	MODERATE	PRDM6	101084511	transcript	XM_023254702.1	protein_coding	3	c.161C>T	p.Pro54Leu	1698	4221	161	1791	54	596	0
9	chrA1	119364732	C	T	PASS	missense_variant	MODERATE	PCDHB10	109502269	transcript	XM_023256023.1	protein_coding	1	c.1574C>T	p.Ala525Val	1766	3231	1574	2394	525	797	0
10	chrA1	161081432	G	A	PASS	missense_variant	MODERATE	LNPEP	101083321	transcript	XM_003981162.5	protein_coding	8	c.1544G>A	p.Arg515Gln	1653	11841	1544	3081	515	1026	0
10	chrA1	161081432	G	A	PASS	missense_variant	MODERATE	LNPEP	101083321	transcript	XM_019837388.2	protein_coding	8	c.1502G>A	p.Arg501Gln	1621	11809	1502	3039	501	1012	0
11	chrA1	163944195	T	G	PASS	missense_variant	MODERATE	FAM174A	101084085	transcript	XM_003981164.5	protein_coding	1	c.91T>G	p.Leu31Val	328	816	91	579	31	192	0
11	chrA1	163944195	T	G	PASS	missense_variant	MODERATE	FAM174A	101084085	transcript	XM_011284785.3	protein_coding	1	c.91T>G	p.Leu31Val	318	1380	91	579	31	192	0
12	chrA2	15685361	C	A	PASS	missense_variant	MODERATE	FYCO1	101093003	transcript	XM_023248072.1	protein_coding	8	c.1342G>T	p.Ala448Ser	1554	7762	1342	4308	448	1435	0
12	chrA2	15685361	C	A	PASS	missense_variant	MODERATE	FYCO1	101093003	transcript	XM_023248080.1	protein_coding	8	c.1342G>T	p.Ala448Ser	1548	7756	1342	4308	448	1435	0
13	chrA2	16535080	G	A	PASS	missense_variant	MODERATE	SETD2	101085029	transcript	XM_023248221.1	protein_coding	3	c.3739C>T	p.Arg1247Cys	3855	8477	3739	7692	1247	2563	0
14	chrA2	16791915	C	T	PASS	missense_variant	MODERATE	PTPN23	101097217	transcript	XM_003982194.5	protein_coding	20	c.2797C>T	p.Pro933Ser	2880	5298	2797	4977	933	1658	0
14	chrA2	16791915	C	T	PASS	missense_variant	MODERATE	PTPN23	101097217	transcript	XM_023248297.1	protein_coding	19	c.2722C>T	p.Pro908Ser	2805	5223	2722	4902	908	1633	0
15	chrA2	16793214	A	G	PASS	missense_variant	MODERATE	PTPN23	101097217	transcript	XM_003982194.5	protein_coding	21	c.3997A>G	p.Met1333Val	4080	5298	3997	4977	1333	1658	0
15	chrA2	16793214	A	G	PASS	missense_variant	MODERATE	PTPN23	101097217	transcript	XM_023248297.1	protein_coding	20	c.3922A>G	p.Met1308Val	4005	5223	3922	4902	1308	1633	0
16	chrA2	16881386	T	C	PASS	missense_variant	MODERATE	ELP6	101086045	transcript	XM_019820917.2	protein_coding	6	c.617A>G	p.Asn206Ser	1840	3193	617	840	206	279	0
16	chrA2	16881386	T	C	PASS	missense_variant	MODERATE	ELP6	101086045	transcript	XM_019820928.2	protein_coding	5	c.470A>G	p.Asn157Ser	592	1945	470	693	157	230	0
16	chrA2	16881386	T	C	PASS	missense_variant	MODERATE	ELP6	101086045	transcript	XM_019820922.1	protein_coding	5	c.470A>G	p.Asn157Ser	528	1881	470	693	157	230	0
16	chrA2	16881386	T	C	PASS	missense_variant	MODERATE	ELP6	101086045	transcript	XM_003982151.4	protein_coding	6	c.578A>G	p.Asn193Ser	716	2069	578	801	193	266	0
17	chrA2	18253960	C	T	PASS	missense_variant	MODERATE	LAMB2	101082047	transcript	XM_003982216.3	protein_coding	18	c.2260G>A	p.Glu754Lys	2369	5621	2260	5406	754	1801	0
17	chrA2	18253960	C	T	PASS	missense_variant	MODERATE	LAMB2	101082047	transcript	XM_019821375.1	protein_coding	13	c.1606G>A	p.Glu536Lys	1713	4965	1606	4752	536	1583	0
18	chrA2	19778668	G	A	PASS	missense_variant	MODERATE	DOCK3	101090678	transcript	XM_023249135.1	protein_coding	5	c.271G>A	p.Ala91Thr	543	9051	271	6216	91	2071	0
18	chrA2	19778668	G	A	PASS	missense_variant	MODERATE	DOCK3	101090678	transcript	XM_023249140.1	protein_coding	5	c.271G>A	p.Ala91Thr	323	5902	271	5724	91	1907	0
18	chrA2	19778668	G	A	PASS	missense_variant	MODERATE	DOCK3	101090678	transcript	XM_023249110.1	protein_coding	5	c.271G>A	p.Ala91Thr	323	8813	271	6198	91	2065	0
18	chrA2	19778668	G	A	PASS	missense_variant	MODERATE	DOCK3	101090678	transcript	XM_023249114.1	protein_coding	5	c.271G>A	p.Ala91Thr	323	8804	271	6189	91	2062	0
18	chrA2	19778668	G	A	PASS	missense_variant	MODERATE	DOCK3	101090678	transcript	XM_023249115.1	protein_coding	5	c.271G>A	p.Ala91Thr	323	8789	271	6174	91	2057	0
18	chrA2	19778668	G	A	PASS	missense_variant	MODERATE	DOCK3	101090678	transcript	XM_023249117.1	protein_coding	5	c.271G>A	p.Ala91Thr	323	8765	271	6150	91	2049	0
18	chrA2	19778668	G	A	PASS	missense_variant	MODERATE	DOCK3	101090678	transcript	XM_023249119.1	protein_coding	5	c.271G>A	p.Ala91Thr	323	8747	271	6132	91	2043	0
18	chrA2	19778668	G	A	PASS	missense_variant	MODERATE	DOCK3	101090678	transcript	XM_023249123.1	protein_coding	5	c.271G>A	p.Ala91Thr	323	8708	271	6093	91	2030	0
18	chrA2	19778668	G	A	PASS	missense_variant	MODERATE	DOCK3	101090678	transcript	XM_023249126.1	protein_coding	5	c.271G>A	p.Ala91Thr	323	8705	271	6090	91	2029	0
18	chrA2	19778668	G	A	PASS	missense_variant	MODERATE	DOCK3	101090678	transcript	XM_023249134.1	protein_coding	5	c.271G>A	p.Ala91Thr	323	8684	271	6069	91	2022	0
18	chrA2	19778668	G	A	PASS	missense_variant	MODERATE	DOCK3	101090678	transcript	XM_023249130.1	protein_coding	3	c.130G>A	p.Ala44Thr	182	8690	130	6075	44	2024	0
19	chrA2	20170095	G	A	PASS	missense_variant	MODERATE	RBM15B	102899110	transcript	XM_023249173.1	protein_coding	1	c.877G>A	p.Ala293Thr	954	3095	877	2700	293	899	0
20	chrA2	20339569	A	G	PASS	missense_variant	MODERATE			transcript	TRANSCRIPT_	protein_coding	34	c.19184A>G	p.His6395Arg	20626	60809	19184	59367	6395	19788	0	WARNING_TRANSCRIPT_MULTIPLE_STOP_CODONS
21	chrA2	20563129	C	T	PASS	missense_variant	MODERATE	IQCF1	101091682	transcript	XM_019822346.2	protein_coding	4	c.577G>A	p.Gly193Ser	679	742	577	630	193	209	0
21	chrA2	20563129	C	T	PASS	missense_variant	MODERATE	IQCF1	101091682	transcript	XM_011279385.3	protein_coding	3	c.463G>A	p.Gly155Ser	550	613	463	516	155	171	0
21	chrA2	20563129	C	T	PASS	missense_variant	MODERATE	IQCF1	101091682	transcript	XM_019822352.2	protein_coding	4	c.577G>A	p.Gly193Ser	678	741	577	630	193	209	0
22	chrA2	20582838	C	T	PASS	missense_variant	MODERATE	RRP9	101099785	transcript	XM_019822427.2	protein_coding	3	c.44G>A	p.Cys15Tyr	235	1625	44	1359	15	452	0
23	chrA2	20719261	G	A	PASS	missense_variant	MODERATE	POC1A	101080436	transcript	XM_019822527.2	protein_coding	13	c.1229C>T	p.Thr410Met	1671	2489	1229	1380	410	459	0
23	chrA2	20719261	G	A	PASS	missense_variant	MODERATE	POC1A	101080436	transcript	XM_019822556.2	protein_coding	11	c.1049C>T	p.Thr350Met	1257	2075	1049	1200	350	399	0
23	chrA2	20719261	G	A	PASS	missense_variant	MODERATE	POC1A	101080436	transcript	XM_003982293.4	protein_coding	10	c.1073C>T	p.Thr358Met	1162	1980	1073	1224	358	407	0
23	chrA2	20719261	G	A	PASS	missense_variant	MODERATE	POC1A	101080436	transcript	XM_019822531.2	protein_coding	11	c.1163C>T	p.Thr388Met	1253	2071	1163	1314	388	437	0
23	chrA2	20719261	G	A	PASS	missense_variant	MODERATE	POC1A	101080436	transcript	XM_019822537.2	protein_coding	10	c.959C>T	p.Thr320Met	1129	1947	959	1110	320	369	0
23	chrA2	20719261	G	A	PASS	missense_variant	MODERATE	POC1A	101080436	transcript	XM_023249399.1	protein_coding	14	c.1229C>T	p.Thr410Met	1781	2599	1229	1380	410	459	0
23	chrA2	20719261	G	A	PASS	missense_variant	MODERATE	POC1A	101080436	transcript	XM_023249402.1	protein_coding	13	c.1229C>T	p.Thr410Met	1664	2482	1229	1380	410	459	0
23	chrA2	20719261	G	A	PASS	missense_variant	MODERATE	POC1A	101080436	transcript	XM_023249403.1	protein_coding	12	c.1229C>T	p.Thr410Met	1333	2133	1229	1305	410	434	0
24	chrA2	21254134	A	C	PASS	missense_variant	MODERATE	GNL3	101092921	transcript	XM_003982345.5	protein_coding	10	c.883A>C	p.Thr295Pro	1011	1982	883	1650	295	549	0
24	chrA2	21254134	A	C	PASS	missense_variant	MODERATE	GNL3	101092921	transcript	XM_006928852.4	protein_coding	10	c.883A>C	p.Thr295Pro	1011	1862	883	1581	295	526	0
25	chrA2	21310326	G	A	PASS	missense_variant	MODERATE	NEK4	101093171	transcript	XM_011279507.3	protein_coding	7	c.995C>T	p.Pro332Leu	1151	3444	995	2364	332	787	0
25	chrA2	21310326	G	A	PASS	missense_variant	MODERATE	NEK4	101093171	transcript	XM_011279511.3	protein_coding	7	c.995C>T	p.Pro332Leu	1151	2786	995	2304	332	767	0
25	chrA2	21310326	G	A	PASS	missense_variant	MODERATE	NEK4	101093171	transcript	XM_011279516.3	protein_coding	7	c.995C>T	p.Pro332Leu	1151	2829	995	2298	332	765	0
25	chrA2	21310326	G	A	PASS	missense_variant	MODERATE	NEK4	101093171	transcript	XM_023249596.1	protein_coding	7	c.749C>T	p.Pro250Leu	993	3286	749	2118	250	705	0
25	chrA2	21310326	G	A	PASS	missense_variant	MODERATE	NEK4	101093171	transcript	XM_011279513.3	protein_coding	7	c.995C>T	p.Pro332Leu	1151	3487	995	2298	332	765	0
25	chrA2	21310326	G	A	PASS	missense_variant	MODERATE	NEK4	101093171	transcript	XM_019822755.2	protein_coding	5	c.530C>T	p.Pro177Leu	686	2979	530	1899	177	632	0
25	chrA2	21310326	G	A	PASS	missense_variant	MODERATE	NEK4	101093171	transcript	XM_011279510.3	protein_coding	7	c.995C>T	p.Pro332Leu	1151	2576	995	2358	332	785	0
26	chrA2	88923840	C	T	PASS	missense_variant	MODERATE	PCLO	101099703	transcript	XM_023250308.1	protein_coding	7	c.12263G>A	p.Arg4088His	12385	20036	12263	15459	4088	5152	0
27	chrA2	93760887	C	T	PASS	missense_variant	MODERATE	SRI	101100953	transcript	XM_023250323.1	protein_coding	5	c.310G>A	p.Gly104Ser	384	3468	310	597	104	198	0
28	chrA2	97662078	G	A	PASS	missense_variant	MODERATE	LOC101086547	101086547	transcript	XM_023250344.1	protein_coding	1	c.26C>T	p.Pro9Leu	676	1413	26	723	9	240	0
28	chrA2	97662078	G	A	PASS	missense_variant	MODERATE	LOC101086547	101086547	transcript	XM_023250345.1	protein_coding	1	c.26C>T	p.Pro9Leu	678	1427	26	705	9	234	0
29	chrA2	106691813	C	T	PASS	missense_variant	MODERATE	THSD7A	101100458	transcript	XM_019825528.2	protein_coding	1	c.197G>A	p.Gly66Asp	429	10715	197	5178	66	1725	0
29	chrA2	106691813	C	T	PASS	missense_variant	MODERATE	THSD7A	101100458	transcript	XM_019825529.2	protein_coding	1	c.197G>A	p.Gly66Asp	429	10646	197	5109	66	1702	0
29	chrA2	106691813	C	T	PASS	missense_variant	MODERATE	THSD7A	101100458	transcript	XM_019825530.2	protein_coding	1	c.197G>A	p.Gly66Asp	430	10628	197	5049	66	1682	0
30	chrA2	115710526	G	A	PASS	missense_variant&splice_region_variant	MODERATE	DNAH11	101094997	transcript	XM_023250435.1	protein_coding	30	c.4966G>A	p.Val1656Ile	5211	13827	4966	13569	1656	4522	0
31	chrA2	116212261	T	A	PASS	missense_variant	MODERATE	RAPGEF5	101088478	transcript	XM_023250436.1	protein_coding	11	c.644A>T	p.Lys215Met	988	6597	644	2286	215	761	0
31	chrA2	116212261	T	A	PASS	missense_variant	MODERATE	RAPGEF5	101088478	transcript	XM_023250437.1	protein_coding	10	c.569A>T	p.Lys190Met	912	6521	569	2211	190	736	0
32	chrA2	128425136	T	C	PASS	missense_variant	MODERATE	KIAA0895	101100955	transcript	XM_011280498.3	protein_coding	4	c.1015A>G	p.Met339Val	1030	4144	1015	1722	339	573	0
32	chrA2	128425136	T	C	PASS	missense_variant	MODERATE	KIAA0895	101100955	transcript	XM_019825701.2	protein_coding	2	c.124A>G	p.Met42Val	231	3345	124	831	42	276	0
32	chrA2	128425136	T	C	PASS	missense_variant	MODERATE	KIAA0895	101100955	transcript	XM_006929310.4	protein_coding	3	c.457A>G	p.Met153Val	2369	5483	457	1164	153	387	0
32	chrA2	128425136	T	C	PASS	missense_variant	MODERATE	KIAA0895	101100955	transcript	XM_003982951.5	protein_coding	3	c.856A>G	p.Met286Val	2773	5887	856	1563	286	520	0
32	chrA2	128425136	T	C	PASS	missense_variant	MODERATE	KIAA0895	101100955	transcript	XM_023250500.1	protein_coding	4	c.1015A>G	p.Met339Val	1030	1574	1015	1434	339	477	0
33	chrA2	148240833	T	A	PASS	missense_variant	MODERATE	CEP41	101090341	transcript	XM_006929373.4	protein_coding	1	c.35A>T	p.Lys12Met	260	2750	35	1140	12	379	0
34	chrA3	1173395	C	T	PASS	missense_variant	MODERATE	BIRC7	101080371	transcript	XM_019826258.2	protein_coding	5	c.844G>A	p.Val282Ile	1390	2033	844	1269	282	422	0
35	chrA3	1173425	G	A	PASS	missense_variant	MODERATE	BIRC7	101080371	transcript	XM_019826258.2	protein_coding	5	c.814C>T	p.Pro272Ser	1360	2033	814	1269	272	422	0
36	chrA3	27113061	T	C	PASS	missense_variant	MODERATE	TTLL9	101080271	transcript	XM_019826670.1	protein_coding	7	c.518A>G	p.Lys173Arg	815	3232	518	1485	173	494	0
36	chrA3	27113061	T	C	PASS	missense_variant	MODERATE	TTLL9	101080271	transcript	XM_019826671.1	protein_coding	7	c.518A>G	p.Lys173Arg	815	3199	518	1452	173	483	0
36	chrA3	27113061	T	C	PASS	missense_variant	MODERATE	TTLL9	101080271	transcript	XM_019826672.1	protein_coding	6	c.434A>G	p.Lys145Arg	731	3148	434	1401	145	466	0
36	chrA3	27113061	T	C	PASS	missense_variant	MODERATE	TTLL9	101080271	transcript	XM_006929859.3	protein_coding	6	c.503A>G	p.Lys168Arg	570	2987	503	1470	168	489	0
37	chrA3	27157177	C	T	PASS	missense_variant	MODERATE	FOXS1	101095567	transcript	XM_003983633.5	protein_coding	1	c.278C>T	p.Thr93Met	1903	2883	278	993	93	330	0
38	chrA3	28656129	G	A	PASS	missense_variant	MODERATE	SDCBP2	101100632	transcript	XM_003983734.5	protein_coding	5	c.304C>T	p.Arg102Cys	693	1683	304	864	102	287	0
38	chrA3	28656129	G	A	PASS	missense_variant	MODERATE	SDCBP2	101100632	transcript	XM_019826727.1	protein_coding	3	c.94C>T	p.Arg32Cys	156	1146	94	654	32	217	0
38	chrA3	28656129	G	A	PASS	missense_variant	MODERATE	SDCBP2	101100632	transcript	XM_006929922.4	protein_coding	5	c.304C>T	p.Arg102Cys	389	1379	304	864	102	287	0
38	chrA3	28656129	G	A	PASS	missense_variant	MODERATE	SDCBP2	101100632	transcript	XM_019826725.2	protein_coding	5	c.304C>T	p.Arg102Cys	1003	1993	304	864	102	287	0
38	chrA3	28656129	G	A	PASS	missense_variant	MODERATE	SDCBP2	101100632	transcript	XM_019826726.2	protein_coding	5	c.304C>T	p.Arg102Cys	1003	1963	304	834	102	277	0
39	chrA3	134342892	G	A	PASS	missense_variant	MODERATE	LPIN1	101085623	transcript	XM_011281321.3	protein_coding	10	c.1388C>T	p.Pro463Leu	1425	4687	1388	2994	463	997	0
39	chrA3	134342892	G	A	PASS	missense_variant	MODERATE	LPIN1	101085623	transcript	XM_011281322.1	protein_coding	7	c.1136C>T	p.Pro379Leu	1145	4407	1136	2742	379	913	0
39	chrA3	134342892	G	A	PASS	missense_variant	MODERATE	LPIN1	101085623	transcript	XM_019827894.1	protein_coding	8	c.1241C>T	p.Pro414Leu	1250	4512	1241	2847	414	948	0
39	chrA3	134342892	G	A	PASS	missense_variant	MODERATE	LPIN1	101085623	transcript	XM_023252093.1	protein_coding	7	c.1178C>T	p.Pro393Leu	1187	4449	1178	2784	393	927	0
39	chrA3	134342892	G	A	PASS	missense_variant	MODERATE	LPIN1	101085623	transcript	XM_011281323.2	protein_coding	9	c.1244C>T	p.Pro415Leu	1361	4623	1244	2850	415	949	0
39	chrA3	134342892	G	A	PASS	missense_variant	MODERATE	LPIN1	101085623	transcript	XM_019827896.2	protein_coding	9	c.1244C>T	p.Pro415Leu	1527	4789	1244	2850	415	949	0
39	chrA3	134342892	G	A	PASS	missense_variant	MODERATE	LPIN1	101085623	transcript	XM_023252094.1	protein_coding	8	c.1217C>T	p.Pro406Leu	1252	4514	1217	2823	406	940	0
39	chrA3	134342892	G	A	PASS	missense_variant	MODERATE	LPIN1	101085623	transcript	XM_003984496.5	protein_coding	9	c.1325C>T	p.Pro442Leu	1361	4623	1325	2931	442	976	0
40	chrA3	134342899	C	T	PASS	missense_variant	MODERATE	LPIN1	101085623	transcript	XM_011281321.3	protein_coding	10	c.1381G>A	p.Ala461Thr	1418	4687	1381	2994	461	997	0
40	chrA3	134342899	C	T	PASS	missense_variant	MODERATE	LPIN1	101085623	transcript	XM_011281322.1	protein_coding	7	c.1129G>A	p.Ala377Thr	1138	4407	1129	2742	377	913	0
40	chrA3	134342899	C	T	PASS	missense_variant	MODERATE	LPIN1	101085623	transcript	XM_019827894.1	protein_coding	8	c.1234G>A	p.Ala412Thr	1243	4512	1234	2847	412	948	0
40	chrA3	134342899	C	T	PASS	missense_variant	MODERATE	LPIN1	101085623	transcript	XM_023252093.1	protein_coding	7	c.1171G>A	p.Ala391Thr	1180	4449	1171	2784	391	927	0
40	chrA3	134342899	C	T	PASS	missense_variant	MODERATE	LPIN1	101085623	transcript	XM_011281323.2	protein_coding	9	c.1237G>A	p.Ala413Thr	1354	4623	1237	2850	413	949	0
40	chrA3	134342899	C	T	PASS	missense_variant	MODERATE	LPIN1	101085623	transcript	XM_019827896.2	protein_coding	9	c.1237G>A	p.Ala413Thr	1520	4789	1237	2850	413	949	0
40	chrA3	134342899	C	T	PASS	missense_variant	MODERATE	LPIN1	101085623	transcript	XM_023252094.1	protein_coding	8	c.1210G>A	p.Ala404Thr	1245	4514	1210	2823	404	940	0
40	chrA3	134342899	C	T	PASS	missense_variant	MODERATE	LPIN1	101085623	transcript	XM_003984496.5	protein_coding	9	c.1318G>A	p.Ala440Thr	1354	4623	1318	2931	440	976	0
41	chrA3	134901697	G	C	PASS	missense_variant	MODERATE	CA3H2orf50	101086053	transcript	XM_003984497.3	protein_coding	2	c.515C>G	p.Ala172Gly	515	1523	515	825	172	274	0
42	chrA3	135760539	T	C	PASS	missense_variant	MODERATE	KLF11	101095490	transcript	XM_023252119.1	protein_coding	3	c.929A>G	p.Lys310Arg	1073	4078	929	1557	310	518	0
42	chrA3	135760539	T	C	PASS	missense_variant	MODERATE	KLF11	101095490	transcript	XM_006930484.4	protein_coding	3	c.893A>G	p.Lys298Arg	1064	4069	893	1521	298	506	0
43	chrB1	6867858	C	T	PASS	missense_variant	MODERATE	LOC102902196	102902196	transcript	XM_019828195.2	protein_coding	2	c.208C>T	p.Arg70Cys	542	1306	208	801	70	266	0
43	chrB1	6867858	C	T	PASS	missense_variant	MODERATE	LOC102902196	102902196	transcript	XM_023252293.1	protein_coding	2	c.208C>T	p.Arg70Cys	542	1138	208	684	70	227	0
44	chrB1	21634054	G	A	PASS	missense_variant	MODERATE	MICU3	101083510	transcript	XM_006930595.4	protein_coding	1	c.302C>T	p.Ser101Leu	677	4872	302	1596	101	531	0
44	chrB1	21634054	G	A	PASS	missense_variant	MODERATE	MICU3	101083510	transcript	XM_023252407.1	protein_coding	1	c.302C>T	p.Ser101Leu	675	4831	302	1557	101	518	0
44	chrB1	21634054	G	A	PASS	missense_variant	MODERATE	MICU3	101083510	transcript	XM_023252408.1	protein_coding	1	c.302C>T	p.Ser101Leu	1006	5153	302	1548	101	515	0
44	chrB1	21634054	G	A	PASS	missense_variant	MODERATE	MICU3	101083510	transcript	XM_023252409.1	protein_coding	1	c.302C>T	p.Ser101Leu	1014	2239	302	1407	101	468	0
45	chrB1	149458151	C	T	PASS	missense_variant	MODERATE	NPFFR2	101083003	transcript	XM_003985291.5	protein_coding	4	c.790G>A	p.Val264Met	1322	2529	790	1278	264	425	0
45	chrB1	149458151	C	T	PASS	missense_variant	MODERATE	NPFFR2	101083003	transcript	XM_023253059.1	protein_coding	6	c.790G>A	p.Val264Met	1597	2804	790	1278	264	425	0
46	chrB1	204837426	G	A	PASS	missense_variant	MODERATE	SH3TC1	101089262	transcript	XM_023253417.1	protein_coding	13	c.2975G>A	p.Arg992His	3165	5696	2975	4104	992	1367	0
46	chrB1	204837426	G	A	PASS	missense_variant	MODERATE	SH3TC1	101089262	transcript	XM_023253418.1	protein_coding	13	c.2975G>A	p.Arg992His	3117	5648	2975	4104	992	1367	0
46	chrB1	204837426	G	A	PASS	missense_variant	MODERATE	SH3TC1	101089262	transcript	XM_023253424.1	protein_coding	13	c.2975G>A	p.Arg992His	3169	4042	2975	3822	992	1273	0
46	chrB1	204837426	G	A	PASS	missense_variant	MODERATE	SH3TC1	101089262	transcript	XM_023253422.1	protein_coding	12	c.2891G>A	p.Arg964His	3080	5611	2891	4020	964	1339	0
46	chrB1	204837426	G	A	PASS	missense_variant	MODERATE	SH3TC1	101089262	transcript	XM_023253420.1	protein_coding	13	c.2975G>A	p.Arg992His	3572	6103	2975	4104	992	1367	0
46	chrB1	204837426	G	A	PASS	missense_variant	MODERATE	SH3TC1	101089262	transcript	XM_023253421.1	protein_coding	13	c.2975G>A	p.Arg992His	4146	6677	2975	4104	992	1367	0
46	chrB1	204837426	G	A	PASS	missense_variant	MODERATE	SH3TC1	101089262	transcript	XM_023253419.1	protein_coding	13	c.2975G>A	p.Arg992His	4375	6906	2975	4104	992	1367	0
46	chrB1	204837426	G	A	PASS	missense_variant	MODERATE	SH3TC1	101089262	transcript	XM_023253423.1	protein_coding	12	c.2729G>A	p.Arg910His	4305	6836	2729	3858	910	1285	0
46	chrB1	204837426	G	A	PASS	missense_variant	MODERATE	SH3TC1	101089262	transcript	XM_023253425.1	protein_coding	11	c.2642G>A	p.Arg881His	3336	5867	2642	3771	881	1256	0
47	chrB2	34407121	A	T	PASS	missense_variant	MODERATE	LOC111560440	111560440	transcript	XM_023253803.1	protein_coding	2	c.238T>A	p.Ser80Thr	310	1205	238	801	80	266	0
48	chrB2	50038664	G	A	PASS	missense_variant	MODERATE	RHAG	101093607	transcript	XM_006931794.3	protein_coding	10	c.1240C>T	p.His414Tyr	1313	2009	1240	1248	414	415	0
49	chrB2	52417913	G	T	PASS	missense_variant	MODERATE	PKHD1	101095100	transcript	XM_011282361.3	protein_coding	33	c.5355C>A	p.Ser1785Arg	5582	15299	5355	12237	1785	4078	0
50	chrB2	126131813	C	A	PASS	missense_variant	MODERATE	MAP3K5	101082912	transcript	XM_023254424.1	protein_coding	4	c.659G>T	p.Ser220Ile	1099	5241	659	4104	220	1367	0
50	chrB2	126131813	C	A	PASS	missense_variant	MODERATE	MAP3K5	101082912	transcript	XM_023254425.1	protein_coding	4	c.659G>T	p.Ser220Ile	1099	5238	659	4101	220	1366	0
51	chrB2	138898232	G	A	PASS	missense_variant	MODERATE	MTHFD1L	101082751	transcript	XM_023254507.1	protein_coding	23	c.2468G>A	p.Ser823Asn	2739	2891	2468	2499	823	832	0
52	chrB2	145895387	G	A	PASS	missense_variant	MODERATE	SYTL3	102900555	transcript	XM_019831440.2	protein_coding	13	c.1162G>A	p.Val388Met	1894	2803	1162	1851	388	616	0
52	chrB2	145895387	G	A	PASS	missense_variant	MODERATE	SYTL3	102900555	transcript	XM_019831441.2	protein_coding	13	c.1162G>A	p.Val388Met	3762	4671	1162	1851	388	616	0
52	chrB2	145895387	G	A	PASS	missense_variant	MODERATE	SYTL3	102900555	transcript	XM_019831443.2	protein_coding	13	c.1162G>A	p.Val388Met	2057	2951	1162	1836	388	611	0
53	chrB2	145900992	G	A	PASS	missense_variant	MODERATE	SYTL3	102900555	transcript	XM_019831440.2	protein_coding	17	c.1772G>A	p.Cys591Tyr	2504	2803	1772	1851	591	616	0
53	chrB2	145900992	G	A	PASS	missense_variant	MODERATE	SYTL3	102900555	transcript	XM_019831441.2	protein_coding	17	c.1772G>A	p.Cys591Tyr	4372	4671	1772	1851	591	616	0
53	chrB2	145900992	G	A	PASS	missense_variant	MODERATE	SYTL3	102900555	transcript	XM_019831443.2	protein_coding	17	c.1757G>A	p.Cys586Tyr	2652	2951	1757	1836	586	611	0
54	chrB3	55946122	G	A	PASS	missense_variant	MODERATE	HDC	101096483	transcript	XM_023255376.1	protein_coding	8	c.796G>A	p.Gly266Arg	1279	3235	796	1983	266	660	0
54	chrB3	55946122	G	A	PASS	missense_variant	MODERATE	HDC	101096483	transcript	XM_023255377.1	protein_coding	8	c.760G>A	p.Gly254Arg	1122	3078	760	1947	254	648	0
55	chrB3	141288048	C	T	PASS	missense_variant	MODERATE	LOC101082667	101082667	transcript	XM_006933087.4	protein_coding	3	c.80C>T	p.Pro27Leu	802	2355	80	1146	27	381	0
56	chrB3	141352106	C	T	PASS	missense_variant	MODERATE	ATG2B	101090948	transcript	XM_011283531.3	protein_coding	8	c.1039G>A	p.Gly347Arg	1495	8486	1039	6234	347	2077	0
56	chrB3	141352106	C	T	PASS	missense_variant	MODERATE	ATG2B	101090948	transcript	XM_019833610.2	protein_coding	8	c.1039G>A	p.Gly347Arg	1497	7116	1039	6141	347	2046	0
56	chrB3	141352106	C	T	PASS	missense_variant	MODERATE	ATG2B	101090948	transcript	XM_019833608.2	protein_coding	8	c.1039G>A	p.Gly347Arg	1495	8483	1039	6231	347	2076	0
56	chrB3	141352106	C	T	PASS	missense_variant	MODERATE	ATG2B	101090948	transcript	XM_019833609.2	protein_coding	8	c.1039G>A	p.Gly347Arg	1495	8402	1039	6150	347	2049	0
56	chrB3	141352106	C	T	PASS	missense_variant	MODERATE	ATG2B	101090948	transcript	XM_019833611.2	protein_coding	8	c.1039G>A	p.Gly347Arg	1497	6139	1039	5589	347	1862	0
57	chrB3	146565867	G	A	PASS	missense_variant	MODERATE	WDR20	101095106	transcript	XM_006933135.3	protein_coding	2	c.88G>A	p.Val30Ile	199	1867	88	1596	30	531	0
58	chrB3	146594895	T	C	PASS	missense_variant	MODERATE	MOK	101082831	transcript	XM_023256055.1	protein_coding	10	c.1124A>G	p.Lys375Arg	1168	1850	1124	1335	375	444	0
58	chrB3	146594895	T	C	PASS	missense_variant	MODERATE	MOK	101082831	transcript	XM_023256064.1	protein_coding	8	c.728A>G	p.Lys243Arg	2522	6000	728	939	243	312	0
58	chrB3	146594895	T	C	PASS	missense_variant	MODERATE	MOK	101082831	transcript	XM_023256067.1	protein_coding	9	c.506A>G	p.Lys169Arg	2669	6147	506	717	169	238	0
58	chrB3	146594895	T	C	PASS	missense_variant	MODERATE	MOK	101082831	transcript	XM_023256066.1	protein_coding	9	c.728A>G	p.Lys243Arg	875	4353	728	939	243	312	0
58	chrB3	146594895	T	C	PASS	missense_variant	MODERATE	MOK	101082831	transcript	XM_023256065.1	protein_coding	8	c.728A>G	p.Lys243Arg	908	4386	728	939	243	312	0
58	chrB3	146594895	T	C	PASS	missense_variant	MODERATE	MOK	101082831	transcript	XM_023256062.1	protein_coding	10	c.800A>G	p.Lys267Arg	1050	4528	800	1011	267	336	0
58	chrB3	146594895	T	C	PASS	missense_variant	MODERATE	MOK	101082831	transcript	XM_023256068.1	protein_coding	6	c.506A>G	p.Lys169Arg	741	4219	506	717	169	238	0
58	chrB3	146594895	T	C	PASS	missense_variant	MODERATE	MOK	101082831	transcript	XM_023256063.1	protein_coding	8	c.728A>G	p.Lys243Arg	877	4355	728	939	243	312	0
58	chrB3	146594895	T	C	PASS	missense_variant	MODERATE	MOK	101082831	transcript	XM_023256061.1	protein_coding	11	c.950A>G	p.Lys317Arg	1165	4643	950	1161	317	386	0
58	chrB3	146594895	T	C	PASS	missense_variant	MODERATE	MOK	101082831	transcript	XM_003988032.5	protein_coding	11	c.1052A>G	p.Lys351Arg	1145	4623	1052	1263	351	420	0
58	chrB3	146594895	T	C	PASS	missense_variant	MODERATE	MOK	101082831	transcript	XM_023256056.1	protein_coding	10	c.1124A>G	p.Lys375Arg	1168	4141	1124	1335	375	444	0
58	chrB3	146594895	T	C	PASS	missense_variant	MODERATE	MOK	101082831	transcript	XM_023256057.1	protein_coding	10	c.1124A>G	p.Lys375Arg	1168	4542	1124	1335	375	444	0
58	chrB3	146594895	T	C	PASS	missense_variant	MODERATE	MOK	101082831	transcript	XM_023256058.1	protein_coding	10	c.1124A>G	p.Lys375Arg	1168	1900	1124	1335	375	444	0
59	chrB3	148248084	G	A	PASS	missense_variant	MODERATE	KIF26A	101086658	transcript	XM_023256122.1	protein_coding	14	c.3898G>A	p.Ala1300Thr	4074	6803	3898	5586	1300	1861	0
60	chrB4	46410605	T	C	PASS	missense_variant	MODERATE	CLEC12B	101083012	transcript	XM_003988397.4	protein_coding	6	c.818A>G	p.Glu273Gly	915	1230	818	831	273	276	0
60	chrB4	46410605	T	C	PASS	missense_variant	MODERATE	CLEC12B	101083012	transcript	XM_019834496.2	protein_coding	6	c.665A>G	p.Glu222Gly	824	1139	665	678	222	225	0
61	chrB4	46569269	G	A	PASS	missense_variant	MODERATE	TMEM52B	101086487	transcript	XM_003988409.2	protein_coding	5	c.239G>A	p.Arg80Gln	464	2163	239	546	80	181	0
61	chrB4	46569269	G	A	PASS	missense_variant	MODERATE	TMEM52B	101086487	transcript	XM_019834506.1	protein_coding	5	c.239G>A	p.Arg80Gln	426	2125	239	546	80	181	0
61	chrB4	46569269	G	A	PASS	missense_variant	MODERATE	TMEM52B	101086487	transcript	XM_019834504.1	protein_coding	5	c.239G>A	p.Arg80Gln	472	2171	239	546	80	181	0
61	chrB4	46569269	G	A	PASS	missense_variant	MODERATE	TMEM52B	101086487	transcript	XM_019834505.1	protein_coding	5	c.239G>A	p.Arg80Gln	504	2203	239	546	80	181	0
62	chrB4	47441277	C	T	PASS	missense_variant	MODERATE	LOC101080977	101080977	transcript	XM_003988466.1	protein_coding	1	c.923G>A	p.Arg308His	923	930	923	930	308	309	0
63	chrB4	47477364	T	C	PASS	missense_variant	MODERATE	LOC101089527	101089527	transcript	XM_023257791.1	protein_coding	1	c.518A>G	p.His173Arg	518	977	518	927	173	308	0
64	chrB4	47498972	C	T	PASS	missense_variant	MODERATE	LOC101090025	101090025	transcript	XM_011283776.2	protein_coding	1	c.34G>A	p.Val12Met	34	1047	34	1047	12	348	0	WARNING_TRANSCRIPT_MULTIPLE_STOP_CODONS
65	chrB4	50507757	T	TTTTTTTTTTTTTTTAATTTTTTTTTTA	PASS	splice_donor_variant&intron_variant	HIGH	GUCY2C	101095109	transcript	XM_019834559.2	protein_coding	3	c.-227+2_-227+3insTAAAAAAAAAATTAAAAAAAAAAAAAA		-1	-1	-1	-1	-1	-1	0
65	chrB4	50507757	T	TTTTTTTTTTTTTTTAATTTTTTTTTTA	PASS	splice_donor_variant&intron_variant	HIGH	GUCY2C	101095109	transcript	XM_019834562.2	protein_coding	2	c.-227+2_-227+3insTAAAAAAAAAATTAAAAAAAAAAAAAA		-1	-1	-1	-1	-1	-1	0
65	chrB4	50507757	T	TTTTTTTTTTTTTTTAATTTTTTTTTTA	PASS	splice_donor_variant&intron_variant	HIGH	GUCY2C	101095109	transcript	XM_019834560.2	protein_coding	3	c.-227+2_-227+3insTAAAAAAAAAATTAAAAAAAAAAAAAA		-1	-1	-1	-1	-1	-1	0
65	chrB4	50507757	T	TTTTTTTTTTTTTTTAATTTTTTTTTTA	PASS	splice_donor_variant&intron_variant	HIGH	GUCY2C	101095109	transcript	XM_023256792.1	protein_coding	3	c.-64+2_-64+3insTAAAAAAAAAATTAAAAAAAAAAAAAA		-1	-1	-1	-1	-1	-1	0
66	chrB4	51389632	C	G	PASS	missense_variant	MODERATE	EPS8	101098550	transcript	XM_011283819.3	protein_coding	6	c.442G>C	p.Val148Leu	772	2796	442	2466	148	821	0
66	chrB4	51389632	C	G	PASS	missense_variant	MODERATE	EPS8	101098550	transcript	XM_023256801.1	protein_coding	2	c.25G>C	p.Val9Leu	433	3642	25	2049	9	682	0
66	chrB4	51389632	C	G	PASS	missense_variant	MODERATE	EPS8	101098550	transcript	XM_023256799.1	protein_coding	6	c.442G>C	p.Val148Leu	536	3745	442	2466	148	821	0
66	chrB4	51389632	C	G	PASS	missense_variant	MODERATE	EPS8	101098550	transcript	XM_023256800.1	protein_coding	6	c.442G>C	p.Val148Leu	536	3742	442	2463	148	820	0
67	chrB4	82661241	T	G	PASS	missense_variant	MODERATE	GPR84	101093030	transcript	XM_006933782.3	protein_coding	2	c.694A>C	p.Thr232Pro	1568	2276	694	1185	232	394	0
68	chrB4	133838825	G	GC	PASS	splice_acceptor_variant&splice_donor_variant&intron_variant	HIGH	TRIOBP	101094113	transcript	XM_023257492.1	protein_coding	10	c.1639_1639+1insC		-1	-1	-1	-1	-1	-1	0
69	chrC1	1553456	G	A	PASS	missense_variant	MODERATE	LOC109502033	109502033	transcript	XM_023257991.1	protein_coding	2	c.683C>T	p.Pro228Leu	711	826	683	780	228	259	0
70	chrC1	1553459	C	T	PASS	missense_variant	MODERATE	LOC109502033	109502033	transcript	XM_023257991.1	protein_coding	2	c.680G>A	p.Ser227Asn	708	826	680	780	227	259	0
71	chrC1	26929175	C	A	PASS	missense_variant	MODERATE	LOC111561626	111561626	transcript	XM_023257822.1	protein_coding	1	c.451G>T	p.Ala151Ser	451	1008	451	1008	151	335	0
72	chrC1	27000758	CGAT	C	PASS	start_lost&disruptive_inframe_deletion	HIGH	ZMYM1	101085056	transcript	XM_023258459.1	protein_coding	1	c.2_4delTGA	p.Met1del	97	4300	2	3531	1	1176	0	INFO_REALIGN_3_PRIME
73	chrC1	30556892	G	A	PASS	missense_variant&splice_region_variant	MODERATE	MACF1	101095186	transcript	XM_019836714.2	protein_coding	31	c.4891G>A	p.Val1631Ile	5000	18275	4891	16956	1631	5651	0
73	chrC1	30556892	G	A	PASS	missense_variant&splice_region_variant	MODERATE	MACF1	101095186	transcript	XM_011284718.3	protein_coding	34	c.4405G>A	p.Val1469Ile	4420	16287	4405	16272	1469	5423	0
73	chrC1	30556892	G	A	PASS	missense_variant&splice_region_variant	MODERATE	MACF1	101095186	transcript	XM_019836717.2	protein_coding	34	c.4405G>A	p.Val1469Ile	4420	16224	4405	16209	1469	5402	0
73	chrC1	30556892	G	A	PASS	missense_variant&splice_region_variant	MODERATE	MACF1	101095186	transcript	XM_019836716.2	protein_coding	34	c.4405G>A	p.Val1469Ile	4420	17695	4405	16470	1469	5489	0
73	chrC1	30556892	G	A	PASS	missense_variant&splice_region_variant	MODERATE	MACF1	101095186	transcript	XM_019836718.2	protein_coding	34	c.4405G>A	p.Val1469Ile	4420	17359	4405	16134	1469	5377	0
73	chrC1	30556892	G	A	PASS	missense_variant&splice_region_variant	MODERATE	MACF1	101095186	transcript	XM_019836720.2	protein_coding	34	c.4405G>A	p.Val1469Ile	4420	17179	4405	15954	1469	5317	0
73	chrC1	30556892	G	A	PASS	missense_variant&splice_region_variant	MODERATE	MACF1	101095186	transcript	XM_019836715.2	protein_coding	30	c.4885G>A	p.Val1629Ile	4994	18269	4885	16950	1629	5649	0
73	chrC1	30556892	G	A	PASS	missense_variant&splice_region_variant	MODERATE	MACF1	101095186	transcript	XM_023258509.1	protein_coding	31	c.4891G>A	p.Val1631Ile	5000	18266	4891	16947	1631	5648	0
73	chrC1	30556892	G	A	PASS	missense_variant&splice_region_variant	MODERATE	MACF1	101095186	transcript	XM_023258510.1	protein_coding	31	c.4891G>A	p.Val1631Ile	5000	18212	4891	16893	1631	5630	0
74	chrC1	30623532	T	C	PASS	missense_variant	MODERATE	MACF1	101095186	transcript	XM_023258512.1	protein_coding	1	c.2114T>C	p.Val705Ala	2402	12025	2114	10527	705	3508	0
75	chrC1	30725437	G	A	PASS	missense_variant	MODERATE	LOC101088562	101088562	transcript	XM_011284765.3	protein_coding	2	c.811G>A	p.Val271Met	2204	2992	811	1563	271	520	0
76	chrC1	30728632	C	T	PASS	missense_variant	MODERATE	BMP8A	101089375	transcript	XM_023257825.1	protein_coding	9	c.1847C>T	p.Ala616Val	1847	5433	1847	2262	616	753	0
77	chrC1	80492579	G	T	PASS	missense_variant	MODERATE	LOC111561635	111561635	transcript	XM_023257835.1	protein_coding	2	c.161G>T	p.Gly54Val	564	1345	161	942	54	313	0
78	chrC1	80492580	AG	A	PASS	frameshift_variant	HIGH	LOC111561635	111561635	transcript	XM_023257835.1	protein_coding	2	c.164delG	p.Gly55fs	567	1345	164	942	55	313	0	INFO_REALIGN_3_PRIME
79	chrC1	206350856	G	A	PASS	missense_variant	MODERATE	LOC109502886	109502886	transcript	XM_019838729.2	protein_coding	1	c.97G>A	p.Gly33Arg	555	1751	97	861	33	286	0
80	chrC2	46111102	C	T	PASS	missense_variant	MODERATE	CRYBG3	101087860	transcript	XM_023238882.1	protein_coding	4	c.1214C>T	p.Ala405Val	1410	10610	1214	8937	405	2978	0
80	chrC2	46111102	C	T	PASS	missense_variant	MODERATE	CRYBG3	101087860	transcript	XM_023238884.1	protein_coding	4	c.1214C>T	p.Ala405Val	1409	9532	1214	7860	405	2619	0
80	chrC2	46111102	C	T	PASS	missense_variant	MODERATE	CRYBG3	101087860	transcript	XM_023238885.1	protein_coding	4	c.1214C>T	p.Ala405Val	1408	8493	1214	6822	405	2273	0
80	chrC2	46111102	C	T	PASS	missense_variant	MODERATE	CRYBG3	101087860	transcript	XM_023238883.1	protein_coding	2	c.380C>T	p.Ala127Val	634	9834	380	8103	127	2700	0
81	chrC2	46116153	G	A	PASS	missense_variant	MODERATE	CRYBG3	101087860	transcript	XM_023238882.1	protein_coding	4	c.6265G>A	p.Ala2089Thr	6461	10610	6265	8937	2089	2978	0
81	chrC2	46116153	G	A	PASS	missense_variant	MODERATE	CRYBG3	101087860	transcript	XM_023238884.1	protein_coding	5	c.5188G>A	p.Ala1730Thr	5383	9532	5188	7860	1730	2619	0
81	chrC2	46116153	G	A	PASS	missense_variant	MODERATE	CRYBG3	101087860	transcript	XM_023238885.1	protein_coding	5	c.4150G>A	p.Ala1384Thr	4344	8493	4150	6822	1384	2273	0
81	chrC2	46116153	G	A	PASS	missense_variant	MODERATE	CRYBG3	101087860	transcript	XM_023238883.1	protein_coding	2	c.5431G>A	p.Ala1811Thr	5685	9834	5431	8103	1811	2700	0
82	chrC2	150848879	A	G	PASS	missense_variant	MODERATE	ACKR2	101082259	transcript	XM_006936494.4	protein_coding	2	c.170T>C	p.Val57Ala	173	3159	170	1344	57	447	0
83	chrC2	154598316	C	T	PASS	missense_variant	MODERATE	EXOG	101101248	transcript	XM_003992229.5	protein_coding	6	c.799G>A	p.Val267Met	825	3105	799	1107	267	368	0
84	chrC2	154708633	C	T	PASS	missense_variant	MODERATE	XYLB	101086341	transcript	XM_023260733.1	protein_coding	14	c.1166G>A	p.Arg389His	1240	4430	1166	1662	389	553	0
85	chrD1	40717658	G	A	PASS	stop_gained	HIGH	LOC105259981	105259981	transcript	XM_023239324.1	protein_coding	1	c.1900C>T	p.Gln634*	1912	2029	1900	1917	634	638	0
86	chrD1	40718207	G	A	PASS	missense_variant	MODERATE	LOC105259981	105259981	transcript	XM_023239324.1	protein_coding	1	c.1351C>T	p.Arg451Cys	1363	2029	1351	1917	451	638	0
87	chrD1	57660248	C	A	PASS	missense_variant	MODERATE	LRRC32	101089642	transcript	XM_003992711.4	protein_coding	3	c.1334C>A	p.Pro445His	1359	4259	1334	2118	445	705	0
87	chrD1	57660248	C	A	PASS	missense_variant	MODERATE	LRRC32	101089642	transcript	XM_019811772.1	protein_coding	3	c.1208C>A	p.Pro403His	1335	4235	1208	1992	403	663	0
87	chrD1	57660248	C	A	PASS	missense_variant	MODERATE	LRRC32	101089642	transcript	XM_023239415.1	protein_coding	3	c.1208C>A	p.Pro403His	1492	4392	1208	1992	403	663	0
87	chrD1	57660248	C	A	PASS	missense_variant	MODERATE	LRRC32	101089642	transcript	XM_023239416.1	protein_coding	2	c.1070C>A	p.Pro357His	1401	4301	1070	1854	357	617	0
88	chrD1	57660256	A	G	PASS	missense_variant	MODERATE	LRRC32	101089642	transcript	XM_003992711.4	protein_coding	3	c.1342A>G	p.Thr448Ala	1367	4259	1342	2118	448	705	0
88	chrD1	57660256	A	G	PASS	missense_variant	MODERATE	LRRC32	101089642	transcript	XM_019811772.1	protein_coding	3	c.1216A>G	p.Thr406Ala	1343	4235	1216	1992	406	663	0
88	chrD1	57660256	A	G	PASS	missense_variant	MODERATE	LRRC32	101089642	transcript	XM_023239415.1	protein_coding	3	c.1216A>G	p.Thr406Ala	1500	4392	1216	1992	406	663	0
88	chrD1	57660256	A	G	PASS	missense_variant	MODERATE	LRRC32	101089642	transcript	XM_023239416.1	protein_coding	2	c.1078A>G	p.Thr360Ala	1409	4301	1078	1854	360	617	0
89	chrD1	57660850	G	A	PASS	missense_variant	MODERATE	LRRC32	101089642	transcript	XM_003992711.4	protein_coding	3	c.1936G>A	p.Gly646Ser	1961	4259	1936	2118	646	705	0
89	chrD1	57660850	G	A	PASS	missense_variant	MODERATE	LRRC32	101089642	transcript	XM_019811772.1	protein_coding	3	c.1810G>A	p.Gly604Ser	1937	4235	1810	1992	604	663	0
89	chrD1	57660850	G	A	PASS	missense_variant	MODERATE	LRRC32	101089642	transcript	XM_023239415.1	protein_coding	3	c.1810G>A	p.Gly604Ser	2094	4392	1810	1992	604	663	0
89	chrD1	57660850	G	A	PASS	missense_variant	MODERATE	LRRC32	101089642	transcript	XM_023239416.1	protein_coding	2	c.1672G>A	p.Gly558Ser	2003	4301	1672	1854	558	617	0
90	chrD1	58126539	T	G	PASS	missense_variant	MODERATE	UVRAG	101090891	transcript	XM_023239423.1	protein_coding	15	c.1755A>C	p.Gln585His	1922	5141	1755	2100	585	699	0
91	chrD1	59654279	G	A	PASS	missense_variant	MODERATE	P4HA3	101081160	transcript	XM_006936977.4	protein_coding	1	c.67G>A	p.Gly23Arg	75	2266	67	1635	23	544	0
91	chrD1	59654279	G	A	PASS	missense_variant	MODERATE	P4HA3	101081160	transcript	XM_023239445.1	protein_coding	1	c.67G>A	p.Gly23Arg	75	2719	67	1440	23	479	0
91	chrD1	59654279	G	A	PASS	missense_variant	MODERATE	P4HA3	101081160	transcript	XM_023239443.1	protein_coding	1	c.67G>A	p.Gly23Arg	75	2197	67	1566	23	521	0
91	chrD1	59654279	G	A	PASS	missense_variant	MODERATE	P4HA3	101081160	transcript	XM_023239444.1	protein_coding	1	c.67G>A	p.Gly23Arg	75	2116	67	1485	23	494	0
92	chrD1	63452865	C	G	PASS	missense_variant	MODERATE	LOC111556281	111556281	transcript	XM_023238992.1	protein_coding	1	c.913G>C	p.Val305Leu	953	1090	913	954	305	317	0
93	chrD1	63485906	A	C	PASS	missense_variant	MODERATE	LOC101090798	101090798	transcript	XM_003992856.2	protein_coding	1	c.46T>G	p.Phe16Val	46	951	46	951	16	316	0
94	chrD1	63606309	CCAA	C	PASS	conservative_inframe_deletion	MODERATE	LOC101097913	101097913	transcript	XM_023239716.1	protein_coding	2	c.682_684delTTG	p.Leu228del	684	996	682	996	228	331	0
95	chrD1	63963811	G	A	PASS	missense_variant	MODERATE	LOC102901394	102901394	transcript	XM_011286574.3	protein_coding	1	c.454C>T	p.Leu152Phe	703	1969	454	1620	152	539	0
96	chrD1	89583838	C	T	PASS	missense_variant	MODERATE	KIAA1549L	101091728	transcript	XM_023239688.1	protein_coding	2	c.989C>T	p.Ala330Val	1465	6299	989	5823	330	1940	0
96	chrD1	89583838	C	T	PASS	missense_variant	MODERATE	KIAA1549L	101091728	transcript	XM_019812248.2	protein_coding	2	c.557C>T	p.Ala186Val	558	5392	557	5391	186	1796	0
96	chrD1	89583838	C	T	PASS	missense_variant	MODERATE	KIAA1549L	101091728	transcript	XM_019812245.2	protein_coding	1	c.989C>T	p.Ala330Val	1122	5953	989	5820	330	1939	0
96	chrD1	89583838	C	T	PASS	missense_variant	MODERATE	KIAA1549L	101091728	transcript	XM_019812246.2	protein_coding	1	c.989C>T	p.Ala330Val	1122	8892	989	5820	330	1939	0
96	chrD1	89583838	C	T	PASS	missense_variant	MODERATE	KIAA1549L	101091728	transcript	XM_019812247.2	protein_coding	1	c.989C>T	p.Ala330Val	1122	8496	989	5424	330	1807	0
97	chrD1	89716482	C	T	PASS	missense_variant	MODERATE	CD1H11orf91	101091970	transcript	XM_003993149.4	protein_coding	2	c.518G>A	p.Arg173Lys	604	809	518	552	173	183	0
98	chrD1	117084097	C	T	PASS	stop_gained	HIGH	LOC111556757	111556757	transcript	XM_023240222.1	protein_coding	3	c.1141C>T	p.Gln381*	1141	5007	1141	5007	381	1668	0	WARNING_TRANSCRIPT_NO_STOP_CODON
99	chrD2	13213560	G	T	PASS	missense_variant&splice_region_variant	MODERATE	LYST	101081414	transcript	NM_001290242.1	protein_coding	2	c.193G>T	p.Ala65Ser	193	11394	193	11394	65	3797	0
100	chrD2	13213633	A	C	PASS	missense_variant	MODERATE	LYST	101081414	transcript	NM_001290242.1	protein_coding	2	c.266A>C	p.Gln89Pro	266	11394	266	11394	89	3797	0
101	chrD2	25429126	G	C	PASS	start_lost	HIGH	CABCOCO1	102901800	transcript	XM_023240481.1	protein_coding	1	c.3G>C	p.Met1?	17	1465	3	1128	1	375	0
102	chrD2	32338626	A	G	PASS	missense_variant	MODERATE	HKDC1	101094295	transcript	XM_003994002.4	protein_coding	4	c.383A>G	p.Glu128Gly	593	3763	383	2754	128	917	0
103	chrD3	161175	A	C	PASS	missense_variant	MODERATE	ANHX	101092401	transcript	XM_023241211.1	protein_coding	8	c.1133T>G	p.Val378Gly	2055	2962	1133	1479	378	492	0
103	chrD3	161175	A	C	PASS	missense_variant	MODERATE	ANHX	101092401	transcript	XM_023241212.1	protein_coding	8	c.1130T>G	p.Val377Gly	2052	2959	1130	1476	377	491	0
103	chrD3	161175	A	C	PASS	missense_variant	MODERATE	ANHX	101092401	transcript	XM_023241214.1	protein_coding	8	c.1133T>G	p.Val378Gly	2055	3122	1133	1260	378	419	0
103	chrD3	161175	A	C	PASS	missense_variant	MODERATE	ANHX	101092401	transcript	XM_023241213.1	protein_coding	8	c.1133T>G	p.Val378Gly	2055	3415	1133	1293	378	430	0
104	chrD3	161383	G	C	PASS	missense_variant	MODERATE	ANHX	101092401	transcript	XM_023241211.1	protein_coding	8	c.925C>G	p.Leu309Val	1847	2962	925	1479	309	492	0
104	chrD3	161383	G	C	PASS	missense_variant	MODERATE	ANHX	101092401	transcript	XM_023241212.1	protein_coding	8	c.922C>G	p.Leu308Val	1844	2959	922	1476	308	491	0
104	chrD3	161383	G	C	PASS	missense_variant	MODERATE	ANHX	101092401	transcript	XM_023241214.1	protein_coding	8	c.925C>G	p.Leu309Val	1847	3122	925	1260	309	419	0
104	chrD3	161383	G	C	PASS	missense_variant	MODERATE	ANHX	101092401	transcript	XM_023241213.1	protein_coding	8	c.925C>G	p.Leu309Val	1847	3415	925	1293	309	430	0
105	chrD3	640344	G	A	PASS	missense_variant	MODERATE	LRCOL1	111557252	transcript	XM_023241236.1	protein_coding	2	c.302G>A	p.Gly101Glu	336	952	302	762	101	253	0
105	chrD3	640344	G	A	PASS	missense_variant	MODERATE	LRCOL1	111557252	transcript	XM_023241237.1	protein_coding	2	c.302G>A	p.Gly101Glu	336	870	302	576	101	191	0
105	chrD3	640344	G	A	PASS	missense_variant	MODERATE	LRCOL1	111557252	transcript	XM_023241238.1	protein_coding	2	c.302G>A	p.Gly101Glu	336	870	302	522	101	173	0
106	chrD3	641603	G	A	PASS	missense_variant	MODERATE	LRCOL1	111557252	transcript	XM_023241236.1	protein_coding	3	c.751G>A	p.Val251Ile	785	952	751	762	251	253	0
107	chrD3	689285	G	C	PASS	missense_variant	MODERATE	FBRSL1	101097424	transcript	XM_023241239.1	protein_coding	17	c.1979C>G	p.Ala660Gly	2067	4726	1979	3303	660	1100	0
107	chrD3	689285	G	C	PASS	missense_variant	MODERATE	FBRSL1	101097424	transcript	XM_023241243.1	protein_coding	16	c.1910C>G	p.Ala637Gly	1997	4656	1910	3234	637	1077	0
107	chrD3	689285	G	C	PASS	missense_variant	MODERATE	FBRSL1	101097424	transcript	XM_023241240.1	protein_coding	17	c.1976C>G	p.Ala659Gly	2064	4723	1976	3300	659	1099	0
107	chrD3	689285	G	C	PASS	missense_variant	MODERATE	FBRSL1	101097424	transcript	XM_023241242.1	protein_coding	16	c.1949C>G	p.Ala650Gly	2037	4696	1949	3273	650	1090	0
107	chrD3	689285	G	C	PASS	missense_variant	MODERATE	FBRSL1	101097424	transcript	XM_023241246.1	protein_coding	16	c.1859C>G	p.Ala620Gly	1947	4606	1859	3183	620	1060	0
107	chrD3	689285	G	C	PASS	missense_variant	MODERATE	FBRSL1	101097424	transcript	XM_023241241.1	protein_coding	17	c.1976C>G	p.Ala659Gly	2065	4724	1976	3300	659	1099	0
107	chrD3	689285	G	C	PASS	missense_variant	MODERATE	FBRSL1	101097424	transcript	XM_023241244.1	protein_coding	16	c.1883C>G	p.Ala628Gly	1973	4632	1883	3207	628	1068	0
107	chrD3	689285	G	C	PASS	missense_variant	MODERATE	FBRSL1	101097424	transcript	XM_023241247.1	protein_coding	15	c.1763C>G	p.Ala588Gly	1854	4513	1763	3087	588	1028	0
107	chrD3	689285	G	C	PASS	missense_variant	MODERATE	FBRSL1	101097424	transcript	XM_023241245.1	protein_coding	16	c.1880C>G	p.Ala627Gly	1972	4631	1880	3204	627	1067	0
108	chrD3	18965862	G	A	PASS	missense_variant	MODERATE	TCHP	101084393	transcript	XM_003994848.5	protein_coding	5	c.490G>A	p.Val164Met	638	2888	490	1503	164	500	0
109	chrD3	21010884	C	G	PASS	missense_variant	MODERATE	LOC101100420	101100420	transcript	XM_003994827.3	protein_coding	1	c.46C>G	p.Pro16Ala	46	2076	46	1983	16	660	0
110	chrD3	21935632	A	G	PASS	missense_variant	MODERATE	INPP5J	101095688	transcript	XM_003994807.5	protein_coding	2	c.883T>C	p.Ser295Pro	941	3326	883	3012	295	1003	0
111	chrD3	22302884	G	A	PASS	missense_variant	MODERATE	OSBP2	101094052	transcript	XM_019814768.2	protein_coding	1	c.437C>T	p.Pro146Leu	452	4232	437	2778	146	925	0
111	chrD3	22302884	G	A	PASS	missense_variant	MODERATE	OSBP2	101094052	transcript	XM_019814769.2	protein_coding	1	c.437C>T	p.Pro146Leu	452	4229	437	2775	146	924	0
112	chrD3	22450453	T	C	PASS	splice_donor_variant&intron_variant	HIGH	LOC101095136	101095136	transcript	XM_023242156.1	protein_coding	3	c.290+2T>C		-1	-1	-1	-1	-1	-1	0
113	chrD3	22476484	G	A	PASS	missense_variant	MODERATE	LOC101094885	101094885	transcript	XM_019814777.2	protein_coding	7	c.511G>A	p.Ala171Thr	647	3034	511	1389	171	462	0
113	chrD3	22476484	G	A	PASS	missense_variant	MODERATE	LOC101094885	101094885	transcript	XM_019814778.2	protein_coding	6	c.385G>A	p.Ala129Thr	522	2909	385	1263	129	420	0
113	chrD3	22476484	G	A	PASS	missense_variant	MODERATE	LOC101094885	101094885	transcript	XM_003994889.5	protein_coding	6	c.343G>A	p.Ala115Thr	536	2923	343	1221	115	406	0
113	chrD3	22476484	G	A	PASS	missense_variant	MODERATE	LOC101094885	101094885	transcript	XM_019814780.2	protein_coding	5	c.304G>A	p.Ala102Thr	439	2826	304	1182	102	393	0
113	chrD3	22476484	G	A	PASS	missense_variant	MODERATE	LOC101094885	101094885	transcript	XM_019814779.2	protein_coding	5	c.304G>A	p.Ala102Thr	458	2845	304	1182	102	393	0
114	chrD3	22568621	CTTG	C	PASS	conservative_inframe_deletion	MODERATE	CCDC157	101091230	transcript	XM_019814781.2	protein_coding	13	c.1912_1914delCAA	p.Gln638del	2459	2847	1912	2268	638	755	0
114	chrD3	22568621	CTTG	C	PASS	conservative_inframe_deletion	MODERATE	CCDC157	101091230	transcript	XM_019814782.2	protein_coding	13	c.1912_1914delCAA	p.Gln638del	2462	2850	1912	2268	638	755	0
114	chrD3	22568621	CTTG	C	PASS	conservative_inframe_deletion	MODERATE	CCDC157	101091230	transcript	XM_019814783.2	protein_coding	13	c.1912_1914delCAA	p.Gln638del	2477	2865	1912	2268	638	755	0
114	chrD3	22568621	CTTG	C	PASS	conservative_inframe_deletion	MODERATE	CCDC157	101091230	transcript	XM_019814784.2	protein_coding	14	c.1912_1914delCAA	p.Gln638del	2573	2961	1912	2268	638	755	0
114	chrD3	22568621	CTTG	C	PASS	conservative_inframe_deletion	MODERATE	CCDC157	101091230	transcript	XM_019814785.2	protein_coding	12	c.1912_1914delCAA	p.Gln638del	2306	2694	1912	2268	638	755	0
114	chrD3	22568621	CTTG	C	PASS	conservative_inframe_deletion	MODERATE	CCDC157	101091230	transcript	XM_019814786.2	protein_coding	12	c.1912_1914delCAA	p.Gln638del	2390	2778	1912	2268	638	755	0
114	chrD3	22568621	CTTG	C	PASS	conservative_inframe_deletion	MODERATE	CCDC157	101091230	transcript	XM_019814787.2	protein_coding	12	c.1912_1914delCAA	p.Gln638del	2356	2744	1912	2268	638	755	0
114	chrD3	22568621	CTTG	C	PASS	conservative_inframe_deletion	MODERATE	CCDC157	101091230	transcript	XM_019814788.2	protein_coding	13	c.1912_1914delCAA	p.Gln638del	2470	2858	1912	2268	638	755	0
114	chrD3	22568621	CTTG	C	PASS	conservative_inframe_deletion	MODERATE	CCDC157	101091230	transcript	XM_019814789.2	protein_coding	11	c.1912_1914delCAA	p.Gln638del	2240	2628	1912	2268	638	755	0
114	chrD3	22568621	CTTG	C	PASS	conservative_inframe_deletion	MODERATE	CCDC157	101091230	transcript	XM_019814790.2	protein_coding	11	c.1912_1914delCAA	p.Gln638del	2237	2625	1912	2268	638	755	0
114	chrD3	22568621	CTTG	C	PASS	conservative_inframe_deletion	MODERATE	CCDC157	101091230	transcript	XM_019814791.2	protein_coding	11	c.1912_1914delCAA	p.Gln638del	2287	2675	1912	2268	638	755	0
114	chrD3	22568621	CTTG	C	PASS	conservative_inframe_deletion	MODERATE	CCDC157	101091230	transcript	XM_019814792.2	protein_coding	10	c.1912_1914delCAA	p.Gln638del	2134	2522	1912	2268	638	755	0
114	chrD3	22568621	CTTG	C	PASS	conservative_inframe_deletion	MODERATE	CCDC157	101091230	transcript	XM_019814793.2	protein_coding	13	c.1903_1905delCAA	p.Gln635del	2452	2840	1903	2259	635	752	0
114	chrD3	22568621	CTTG	C	PASS	conservative_inframe_deletion	MODERATE	CCDC157	101091230	transcript	XM_019814794.2	protein_coding	13	c.1864_1866delCAA	p.Gln622del	2415	2803	1864	2220	622	739	0
114	chrD3	22568621	CTTG	C	PASS	disruptive_inframe_deletion	MODERATE	CCDC157	101091230	transcript	XM_019814795.2	protein_coding	13	c.1857_1859delCAA	p.Asn619del	2401	2789	1857	2160	619	719	0
115	chrD3	22572484	C	T	PASS	missense_variant	MODERATE	CCDC157	101091230	transcript	XM_019814781.2	protein_coding	9	c.1157G>A	p.Arg386Gln	1702	2847	1157	2268	386	755	0
115	chrD3	22572484	C	T	PASS	missense_variant	MODERATE	CCDC157	101091230	transcript	XM_019814795.2	protein_coding	9	c.1157G>A	p.Arg386Gln	1699	2789	1157	2160	386	719	0
115	chrD3	22572484	C	T	PASS	missense_variant	MODERATE	CCDC157	101091230	transcript	XM_019814782.2	protein_coding	9	c.1157G>A	p.Arg386Gln	1705	2850	1157	2268	386	755	0
115	chrD3	22572484	C	T	PASS	missense_variant	MODERATE	CCDC157	101091230	transcript	XM_019814783.2	protein_coding	9	c.1157G>A	p.Arg386Gln	1720	2865	1157	2268	386	755	0
115	chrD3	22572484	C	T	PASS	missense_variant	MODERATE	CCDC157	101091230	transcript	XM_019814784.2	protein_coding	10	c.1157G>A	p.Arg386Gln	1816	2961	1157	2268	386	755	0
115	chrD3	22572484	C	T	PASS	missense_variant	MODERATE	CCDC157	101091230	transcript	XM_019814785.2	protein_coding	8	c.1157G>A	p.Arg386Gln	1549	2694	1157	2268	386	755	0
115	chrD3	22572484	C	T	PASS	missense_variant	MODERATE	CCDC157	101091230	transcript	XM_019814786.2	protein_coding	8	c.1157G>A	p.Arg386Gln	1633	2778	1157	2268	386	755	0
115	chrD3	22572484	C	T	PASS	missense_variant	MODERATE	CCDC157	101091230	transcript	XM_019814787.2	protein_coding	8	c.1157G>A	p.Arg386Gln	1599	2744	1157	2268	386	755	0
115	chrD3	22572484	C	T	PASS	missense_variant	MODERATE	CCDC157	101091230	transcript	XM_019814788.2	protein_coding	9	c.1157G>A	p.Arg386Gln	1713	2858	1157	2268	386	755	0
115	chrD3	22572484	C	T	PASS	missense_variant	MODERATE	CCDC157	101091230	transcript	XM_019814789.2	protein_coding	7	c.1157G>A	p.Arg386Gln	1483	2628	1157	2268	386	755	0
115	chrD3	22572484	C	T	PASS	missense_variant	MODERATE	CCDC157	101091230	transcript	XM_019814790.2	protein_coding	7	c.1157G>A	p.Arg386Gln	1480	2625	1157	2268	386	755	0
115	chrD3	22572484	C	T	PASS	missense_variant	MODERATE	CCDC157	101091230	transcript	XM_019814791.2	protein_coding	7	c.1157G>A	p.Arg386Gln	1530	2675	1157	2268	386	755	0
115	chrD3	22572484	C	T	PASS	missense_variant	MODERATE	CCDC157	101091230	transcript	XM_019814792.2	protein_coding	6	c.1157G>A	p.Arg386Gln	1377	2522	1157	2268	386	755	0
115	chrD3	22572484	C	T	PASS	missense_variant	MODERATE	CCDC157	101091230	transcript	XM_019814793.2	protein_coding	9	c.1157G>A	p.Arg386Gln	1704	2840	1157	2259	386	752	0
115	chrD3	22572484	C	T	PASS	missense_variant	MODERATE	CCDC157	101091230	transcript	XM_019814794.2	protein_coding	9	c.1157G>A	p.Arg386Gln	1706	2803	1157	2220	386	739	0
116	chrD3	22577110	C	T	PASS	missense_variant	MODERATE	CCDC157	101091230	transcript	XM_019814781.2	protein_coding	5	c.134G>A	p.Arg45His	679	2847	134	2268	45	755	0
116	chrD3	22577110	C	T	PASS	missense_variant	MODERATE	CCDC157	101091230	transcript	XM_019814795.2	protein_coding	5	c.134G>A	p.Arg45His	676	2789	134	2160	45	719	0
116	chrD3	22577110	C	T	PASS	missense_variant	MODERATE	CCDC157	101091230	transcript	XM_019814782.2	protein_coding	5	c.134G>A	p.Arg45His	682	2850	134	2268	45	755	0
116	chrD3	22577110	C	T	PASS	missense_variant	MODERATE	CCDC157	101091230	transcript	XM_019814783.2	protein_coding	5	c.134G>A	p.Arg45His	697	2865	134	2268	45	755	0
116	chrD3	22577110	C	T	PASS	missense_variant	MODERATE	CCDC157	101091230	transcript	XM_019814784.2	protein_coding	6	c.134G>A	p.Arg45His	793	2961	134	2268	45	755	0
116	chrD3	22577110	C	T	PASS	missense_variant	MODERATE	CCDC157	101091230	transcript	XM_019814785.2	protein_coding	4	c.134G>A	p.Arg45His	526	2694	134	2268	45	755	0
116	chrD3	22577110	C	T	PASS	missense_variant	MODERATE	CCDC157	101091230	transcript	XM_019814786.2	protein_coding	4	c.134G>A	p.Arg45His	610	2778	134	2268	45	755	0
116	chrD3	22577110	C	T	PASS	missense_variant	MODERATE	CCDC157	101091230	transcript	XM_019814787.2	protein_coding	4	c.134G>A	p.Arg45His	576	2744	134	2268	45	755	0
116	chrD3	22577110	C	T	PASS	missense_variant	MODERATE	CCDC157	101091230	transcript	XM_019814788.2	protein_coding	5	c.134G>A	p.Arg45His	690	2858	134	2268	45	755	0
116	chrD3	22577110	C	T	PASS	missense_variant	MODERATE	CCDC157	101091230	transcript	XM_019814789.2	protein_coding	3	c.134G>A	p.Arg45His	460	2628	134	2268	45	755	0
116	chrD3	22577110	C	T	PASS	missense_variant	MODERATE	CCDC157	101091230	transcript	XM_019814790.2	protein_coding	3	c.134G>A	p.Arg45His	457	2625	134	2268	45	755	0
116	chrD3	22577110	C	T	PASS	missense_variant	MODERATE	CCDC157	101091230	transcript	XM_019814791.2	protein_coding	3	c.134G>A	p.Arg45His	507	2675	134	2268	45	755	0
116	chrD3	22577110	C	T	PASS	missense_variant	MODERATE	CCDC157	101091230	transcript	XM_019814792.2	protein_coding	2	c.134G>A	p.Arg45His	354	2522	134	2268	45	755	0
116	chrD3	22577110	C	T	PASS	missense_variant	MODERATE	CCDC157	101091230	transcript	XM_019814793.2	protein_coding	5	c.134G>A	p.Arg45His	681	2840	134	2259	45	752	0
116	chrD3	22577110	C	T	PASS	missense_variant	MODERATE	CCDC157	101091230	transcript	XM_019814794.2	protein_coding	5	c.134G>A	p.Arg45His	683	2803	134	2220	45	739	0
117	chrD3	22662018	T	C	PASS	missense_variant	MODERATE	OSM	101094379	transcript	XM_006938582.3	protein_coding	2	c.86T>C	p.Leu29Ser	2288	3912	86	717	29	238	0
117	chrD3	22662018	T	C	PASS	missense_variant	MODERATE	OSM	101094379	transcript	XM_023241580.1	protein_coding	2	c.74T>C	p.Leu25Ser	3335	4959	74	705	25	234	0
118	chrD3	68165743	A	G	PASS	missense_variant	MODERATE	LOC101084395	101084395	transcript	XM_023241947.1	protein_coding	4	c.34A>G	p.Thr12Ala	459	2416	34	1362	12	453	0
118	chrD3	68165743	A	G	PASS	missense_variant	MODERATE	LOC101084395	101084395	transcript	XM_023241948.1	protein_coding	4	c.34A>G	p.Thr12Ala	459	2366	34	1215	12	404	0
119	chrD3	69493228	C	A	PASS	missense_variant	MODERATE	SKOR2	101086682	transcript	XM_023241964.1	protein_coding	1	c.1036G>T	p.Ala346Ser	1560	4280	1036	3033	346	1010	0
119	chrD3	69493228	C	A	PASS	missense_variant	MODERATE	SKOR2	101086682	transcript	XM_023241965.1	protein_coding	2	c.1036G>T	p.Ala346Ser	1359	4079	1036	3033	346	1010	0
120	chrD4	45532735	T	C	PASS	missense_variant	MODERATE	ADAMTSL1	101082271	transcript	XM_011288618.2	protein_coding	19	c.2942T>C	p.Leu981Pro	3071	7887	2942	5289	981	1762	0
120	chrD4	45532735	T	C	PASS	missense_variant	MODERATE	ADAMTSL1	101082271	transcript	XM_023242344.1	protein_coding	19	c.2942T>C	p.Leu981Pro	3072	4909	2942	4386	981	1461	0
120	chrD4	45532735	T	C	PASS	missense_variant	MODERATE	ADAMTSL1	101082271	transcript	XM_023242343.1	protein_coding	19	c.2942T>C	p.Leu981Pro	3072	4697	2942	4443	981	1480	0
120	chrD4	45532735	T	C	PASS	missense_variant	MODERATE	ADAMTSL1	101082271	transcript	XM_023242342.1	protein_coding	19	c.2942T>C	p.Leu981Pro	3072	6086	2942	4479	981	1492	0
120	chrD4	45532735	T	C	PASS	missense_variant	MODERATE	ADAMTSL1	101082271	transcript	XM_023242340.1	protein_coding	18	c.2891T>C	p.Leu964Pro	3020	7836	2891	5238	964	1745	0
120	chrD4	45532735	T	C	PASS	missense_variant	MODERATE	ADAMTSL1	101082271	transcript	XM_023242341.1	protein_coding	18	c.2867T>C	p.Leu956Pro	2996	7812	2867	5214	956	1737	0
121	chrD4	47735525	ACGATGGGG	A	PASS	frameshift_variant	HIGH	LOC111557471	111557471	transcript	XM_023242300.1	protein_coding	1	c.501_508delCCCCATCG	p.Ile177fs	508	741	501	741	167	246	0
122	chrE1	7033678	C	T	PASS	missense_variant	MODERATE	ELAC2	101087182	transcript	XM_011288910.3	protein_coding	17	c.1564G>A	p.Asp522Asn	1615	3368	1564	2463	522	820	0
122	chrE1	7033678	C	T	PASS	missense_variant	MODERATE	ELAC2	101087182	transcript	XM_023244130.1	protein_coding	16	c.1456G>A	p.Asp486Asn	1507	3260	1456	2355	486	784	0
123	chrE1	8172037	A	G	PASS	missense_variant	MODERATE	LOC101091978	101091978	transcript	XM_011288909.3	protein_coding	2	c.569A>G	p.Lys190Arg	1037	5107	569	1173	190	390	0
124	chrE1	62410412	C	T	PASS	missense_variant	MODERATE	RFNG	101080753	transcript	XM_023244363.1	protein_coding	7	c.935G>A	p.Cys312Tyr	950	1966	935	1158	312	385	0
125	chrE1	62493430	G	A	PASS	missense_variant	MODERATE	CCDC57	101081772	transcript	XM_023244368.1	protein_coding	17	c.2525C>T	p.Pro842Leu	2529	4071	2525	2985	842	994	0
126	chrE1	62524575	ACTT	A	PASS	disruptive_inframe_deletion	MODERATE	CCDC57	101081772	transcript	XM_023244368.1	protein_coding	11	c.1529_1531delAAG	p.Glu510del	1535	4071	1529	2985	510	994	0
127	chrE2	4916797	C	CTCAGGACTT	PASS	conservative_inframe_insertion	MODERATE	LOC102901312	102901312	transcript	XM_023245887.1	protein_coding	17	c.4410_4411insTCAGGACTT	p.Ser1470_Gln1471insSerGlyLeu	4411	4739	4411	4491	1471	1496	0	WARNING_TRANSCRIPT_MULTIPLE_STOP_CODONS
128	chrE2	5899941	TA	T	PASS	frameshift_variant	HIGH	LOC101087952	101087952	transcript	XM_023244965.1	protein_coding	5	c.638delA	p.Asn213fs	1123	5117	638	2031	213	676	0	INFO_REALIGN_3_PRIME
129	chrE2	5899944	CTG	C	PASS	frameshift_variant	HIGH	LOC101087952	101087952	transcript	XM_023244965.1	protein_coding	5	c.640_641delTG	p.Trp214fs	1125	5117	640	2031	214	676	0
130	chrE2	8668723	G	C	PASS	missense_variant	MODERATE	LOC101082794	101082794	transcript	XM_011289743.3	protein_coding	3	c.136G>C	p.Asp46His	453	2859	136	2112	46	703	0
130	chrE2	8668723	G	C	PASS	missense_variant	MODERATE	LOC101082794	101082794	transcript	XM_019819229.2	protein_coding	3	c.136G>C	p.Asp46His	348	2754	136	2112	46	703	0
130	chrE2	8668723	G	C	PASS	missense_variant	MODERATE	LOC101082794	101082794	transcript	XM_019819233.1	protein_coding	2	c.136G>C	p.Asp46His	630	2315	136	1716	46	571	0
130	chrE2	8668723	G	C	PASS	missense_variant	MODERATE	LOC101082794	101082794	transcript	XM_019819226.2	protein_coding	2	c.136G>C	p.Asp46His	630	3036	136	2112	46	703	0
130	chrE2	8668723	G	C	PASS	missense_variant	MODERATE	LOC101082794	101082794	transcript	XM_019819227.2	protein_coding	2	c.136G>C	p.Asp46His	647	3053	136	2112	46	703	0
130	chrE2	8668723	G	C	PASS	missense_variant	MODERATE	LOC101082794	101082794	transcript	XM_019819230.2	protein_coding	2	c.136G>C	p.Asp46His	352	2758	136	2112	46	703	0
130	chrE2	8668723	G	C	PASS	missense_variant	MODERATE	LOC101082794	101082794	transcript	XM_023245245.1	protein_coding	2	c.136G>C	p.Asp46His	1217	3623	136	2112	46	703	0
131	chrE2	8740001	C	T	PASS	missense_variant	MODERATE	TRPM4	101083051	transcript	XM_023245982.1	protein_coding	3	c.178G>A	p.Val60Met	1281	5101	178	3636	60	1211	0
132	chrE2	8746696	G	T	PASS	missense_variant	MODERATE	HRC	101099673	transcript	XM_023245990.1	protein_coding	1	c.290G>T	p.Gly97Val	468	2914	290	2628	97	875	0
133	chrE2	8747160	G	A	PASS	missense_variant	MODERATE	HRC	101099673	transcript	XM_023245990.1	protein_coding	1	c.754G>A	p.Val252Ile	932	2914	754	2628	252	875	0
134	chrE2	8748858	G	C	PASS	missense_variant	MODERATE	HRC	101099673	transcript	XM_023245990.1	protein_coding	2	c.2377G>C	p.Glu793Gln	2555	2914	2377	2628	793	875	0
135	chrE2	9028770	G	A	PASS	missense_variant	MODERATE	LOC105260116	105260116	transcript	XM_023245682.1	protein_coding	6	c.506G>A	p.Arg169His	1252	2008	506	1218	169	405	0
136	chrE2	9459818	G	A	PASS	missense_variant	MODERATE	ZSWIM9	101093563	transcript	XM_023246152.1	protein_coding	4	c.2438C>T	p.Thr813Met	2658	4053	2438	3021	813	1006	0
136	chrE2	9459818	G	A	PASS	missense_variant	MODERATE	ZSWIM9	101093563	transcript	XM_023246157.1	protein_coding	4	c.2249C>T	p.Thr750Met	2251	3646	2249	2832	750	943	0
136	chrE2	9459818	G	A	PASS	missense_variant	MODERATE	ZSWIM9	101093563	transcript	XM_023246153.1	protein_coding	4	c.2396C>T	p.Thr799Met	2616	4011	2396	2979	799	992	0
136	chrE2	9459818	G	A	PASS	missense_variant	MODERATE	ZSWIM9	101093563	transcript	XM_023246156.1	protein_coding	3	c.1994C>T	p.Thr665Met	2214	3609	1994	2577	665	858	0
136	chrE2	9459818	G	A	PASS	missense_variant	MODERATE	ZSWIM9	101093563	transcript	XM_023246154.1	protein_coding	4	c.2123C>T	p.Thr708Met	2403	3798	2123	2706	708	901	0
136	chrE2	9459818	G	A	PASS	missense_variant	MODERATE	ZSWIM9	101093563	transcript	XM_023246155.1	protein_coding	4	c.2123C>T	p.Thr708Met	2407	3802	2123	2706	708	901	0
137	chrE2	9647183	C	T	PASS	missense_variant	MODERATE	LOC101092810	101092810	transcript	XM_019818980.2	protein_coding	4	c.517C>T	p.His173Tyr	517	844	517	711	173	236	0
138	chrE2	9930201	C	T	PASS	missense_variant	MODERATE	SLC8A2	101097856	transcript	XM_023245974.1	protein_coding	9	c.2197C>T	p.Arg733Cys	2372	2585	2197	2298	733	765	0
139	chrE2	10661249	CG	C	PASS	frameshift_variant	HIGH	LOC105261245	105261245	transcript	XM_023245106.1	protein_coding	1	c.21delC	p.Glu8fs	36	1444	21	1152	7	383	0
139	chrE2	10661249	CG	C	PASS	frameshift_variant	HIGH	LOC105261245	105261245	transcript	XM_023245108.1	protein_coding	1	c.21delC	p.Glu8fs	36	1451	21	1152	7	383	0
139	chrE2	10661249	CG	C	PASS	frameshift_variant	HIGH	LOC105261245	105261245	transcript	XM_023245107.1	protein_coding	1	c.21delC	p.Glu8fs	36	3853	21	1152	7	383	0
140	chrE2	10861545	A	C	PASS	missense_variant	MODERATE	PGLYRP1	101080417	transcript	XM_003997668.4	protein_coding	5	c.497A>C	p.Tyr166Ser	531	696	497	591	166	196	0
141	chrE2	11069678	C	T	PASS	missense_variant	MODERATE	DMPK	101081940	transcript	XM_023245908.1	protein_coding	15	c.1804C>T	p.Leu602Phe	1976	2794	1804	1911	602	636	0
141	chrE2	11069678	C	T	PASS	missense_variant	MODERATE	DMPK	101081940	transcript	XM_023245909.1	protein_coding	15	c.1808C>T	p.Ala603Val	1980	2798	1808	1908	603	635	0
141	chrE2	11069678	C	T	PASS	missense_variant	MODERATE	DMPK	101081940	transcript	XM_023245910.1	protein_coding	15	c.1789C>T	p.Leu597Phe	1961	2779	1789	1896	597	631	0
141	chrE2	11069678	C	T	PASS	missense_variant	MODERATE	DMPK	101081940	transcript	XM_023245911.1	protein_coding	15	c.1793C>T	p.Ala598Val	1965	2783	1793	1893	598	630	0
141	chrE2	11069678	C	T	PASS	missense_variant	MODERATE	DMPK	101081940	transcript	XM_023245912.1	protein_coding	14	c.1757C>T	p.Ala586Val	1929	2747	1757	1857	586	618	0
142	chrE2	11110402	G	A	PASS	missense_variant	MODERATE	FBXO46	101093225	transcript	XM_006941100.4	protein_coding	2	c.91G>A	p.Ala31Thr	278	3080	91	1812	31	603	0
143	chrE2	57117184	A	G	PASS	stop_lost	HIGH	LOC111557974	111557974	transcript	XM_023244849.1	protein_coding	4	c.853T>C	p.Ter285Argext*?	930	3108	853	855	285	284	0
144	chrE3	2077544	C	T	PASS	missense_variant	MODERATE	LOC101091832	101091832	transcript	XM_023247067.1	protein_coding	15	c.2320C>T	p.Arg774Cys	2328	5887	2320	2853	774	950	0
145	chrE3	2252245	G	A	PASS	missense_variant	MODERATE	IQCE	101092814	transcript	XM_023246896.1	protein_coding	23	c.2168C>T	p.Pro723Leu	2559	4533	2168	2313	723	770	0
146	chrE3	2309581	C	T	PASS	missense_variant	MODERATE	BRAT1	101086524	transcript	XM_006941863.4	protein_coding	7	c.1003C>T	p.Pro335Ser	1683	3357	1003	2472	335	823	0
146	chrE3	2309581	C	T	PASS	missense_variant	MODERATE	BRAT1	101086524	transcript	XM_023246364.1	protein_coding	7	c.760C>T	p.Pro254Ser	1227	2901	760	2229	254	742	0
146	chrE3	2309581	C	T	PASS	missense_variant	MODERATE	BRAT1	101086524	transcript	XM_006941865.4	protein_coding	7	c.1003C>T	p.Pro335Ser	1276	2950	1003	2472	335	823	0
146	chrE3	2309581	C	T	PASS	missense_variant	MODERATE	BRAT1	101086524	transcript	XM_006941864.4	protein_coding	7	c.1003C>T	p.Pro335Ser	1495	3169	1003	2472	335	823	0
146	chrE3	2309581	C	T	PASS	missense_variant	MODERATE	BRAT1	101086524	transcript	XM_006941866.4	protein_coding	7	c.1003C>T	p.Pro335Ser	1306	2980	1003	2472	335	823	0
146	chrE3	2309581	C	T	PASS	missense_variant	MODERATE	BRAT1	101086524	transcript	XM_019820350.2	protein_coding	5	c.826C>T	p.Pro276Ser	1597	3271	826	2295	276	764	0
146	chrE3	2309581	C	T	PASS	missense_variant	MODERATE	BRAT1	101086524	transcript	XM_023246365.1	protein_coding	7	c.760C>T	p.Pro254Ser	994	2668	760	2229	254	742	0
147	chrE3	6565111	G	A	PASS	missense_variant	MODERATE	SMYHC	493696	transcript	NM_001009221.1	protein_coding	41	c.5269G>A	p.Ala1757Thr	5306	6302	5269	5838	1757	1945	0
147	chrE3	6565111	G	A	PASS	missense_variant	MODERATE	SMYHC	493696	transcript	XM_019820223.1	protein_coding	41	c.5269G>A	p.Ala1757Thr	5300	6295	5269	5838	1757	1945	0
147	chrE3	6565111	G	A	PASS	missense_variant	MODERATE	SMYHC	493696	transcript	XM_019820222.2	protein_coding	33	c.4306G>A	p.Ala1436Thr	4728	5723	4306	4875	1436	1624	0
147	chrE3	6565111	G	A	PASS	missense_variant	MODERATE	SMYHC	493696	transcript	XM_023246202.1	protein_coding	33	c.4573G>A	p.Ala1525Thr	4575	5571	4573	5142	1525	1713	0
148	chrE3	20738425	G	A	PASS	missense_variant	MODERATE	ZNF629	101091833	transcript	XM_003998647.5	protein_coding	3	c.1813G>A	p.Ala605Thr	2131	6257	1813	2607	605	868	0
148	chrE3	20738425	G	A	PASS	missense_variant	MODERATE	ZNF629	101091833	transcript	XM_023246884.1	protein_coding	3	c.1813G>A	p.Ala605Thr	1962	6088	1813	2607	605	868	0
148	chrE3	20738425	G	A	PASS	missense_variant	MODERATE	ZNF629	101091833	transcript	XM_011290534.3	protein_coding	3	c.1813G>A	p.Ala605Thr	2032	6158	1813	2607	605	868	0
149	chrE3	37289698	G	T	PASS	missense_variant	MODERATE	TMEM186	101090825	transcript	XM_006942343.4	protein_coding	2	c.22G>T	p.Val8Leu	67	2460	22	645	8	214	0
149	chrE3	37289698	G	T	PASS	missense_variant	MODERATE	TMEM186	101090825	transcript	XM_006942344.4	protein_coding	2	c.22G>T	p.Val8Leu	534	2927	22	645	8	214	0
150	chrE3	37423250	C	T	PASS	missense_variant	MODERATE	METTL22	101091071	transcript	XM_011290566.2	protein_coding	3	c.193G>A	p.Ala65Thr	349	1506	193	1326	65	441	0
150	chrE3	37423250	C	T	PASS	missense_variant	MODERATE	METTL22	101091071	transcript	XM_006942345.2	protein_coding	3	c.193G>A	p.Ala65Thr	349	1394	193	1161	65	386	0
150	chrE3	37423250	C	T	PASS	missense_variant	MODERATE	METTL22	101091071	transcript	XM_011290567.2	protein_coding	3	c.193G>A	p.Ala65Thr	349	1320	193	1140	65	379	0
151	chrF1	22807862	C	T	PASS	missense_variant	MODERATE	TOR3A	101084414	transcript	XM_023247305.1	protein_coding	4	c.1189C>T	p.Arg397Trp	1345	2379	1189	1638	397	545	0
152	chrF1	32751508	G	C	PASS	stop_lost	HIGH	SPATA45	101098511	transcript	XM_019821834.1	protein_coding	4	c.422G>C	p.Ter141Serext*?	572	640	422	423	141	140	0
153	chrF1	34535293	C	A	PASS	missense_variant	MODERATE	HHAT	101093413	transcript	XM_019821853.2	protein_coding	13	c.1405G>T	p.Gly469Cys	1640	1819	1405	1569	469	522	0
153	chrF1	34535293	C	A	PASS	missense_variant	MODERATE	HHAT	101093413	transcript	XM_019821858.2	protein_coding	10	c.1270G>T	p.Gly424Cys	1376	1555	1270	1434	424	477	0
153	chrF1	34535293	C	A	PASS	missense_variant	MODERATE	HHAT	101093413	transcript	XM_019821854.2	protein_coding	12	c.1405G>T	p.Gly469Cys	1764	1943	1405	1569	469	522	0
153	chrF1	34535293	C	A	PASS	missense_variant	MODERATE	HHAT	101093413	transcript	XM_023247994.1	protein_coding	12	c.1405G>T	p.Gly469Cys	1611	1790	1405	1569	469	522	0
153	chrF1	34535293	C	A	PASS	missense_variant	MODERATE	HHAT	101093413	transcript	XM_023247995.1	protein_coding	13	c.1405G>T	p.Gly469Cys	1738	1917	1405	1569	469	522	0
153	chrF1	34535293	C	A	PASS	missense_variant	MODERATE	HHAT	101093413	transcript	XM_019821855.2	protein_coding	12	c.1405G>T	p.Gly469Cys	1554	1733	1405	1569	469	522	0
154	chrF1	68207999	C	T	PASS	missense_variant	MODERATE	LOC101080762	101080762	transcript	XM_023247843.1	protein_coding	4	c.757G>A	p.Asp253Asn	920	2485	757	1002	253	333	0
155	chrF2	85320523	C	G	PASS	missense_variant	MODERATE	SLC39A4	101080686	transcript	XM_004000173.3	protein_coding	6	c.1057G>C	p.Gly353Arg	3647	4738	1057	1962	353	653	0
156	chrX	113665304	C	A	PASS	missense_variant	MODERATE	LOC101095962	101095962	transcript	XM_006944025.4	protein_coding	1	c.50C>A	p.Pro17Gln	312	1012	50	228	17	75	0
157	chrX	116247007	C	T	PASS	missense_variant	MODERATE	LOC101085187	101085187	transcript	XM_004000964.4	protein_coding	2	c.439C>T	p.His147Tyr	631	1720	439	1041	147	346	0
157	chrX	116247007	C	T	PASS	missense_variant	MODERATE	LOC101085187	101085187	transcript	XM_023249261.1	protein_coding	2	c.439C>T	p.His147Tyr	592	1681	439	1041	147	346	0
158	chrX	116247090	C	G	PASS	missense_variant	MODERATE	LOC101085187	101085187	transcript	XM_004000964.4	protein_coding	2	c.522C>G	p.Asn174Lys	714	1720	522	1041	174	346	0
158	chrX	116247090	C	G	PASS	missense_variant	MODERATE	LOC101085187	101085187	transcript	XM_023249261.1	protein_coding	2	c.522C>G	p.Asn174Lys	675	1681	522	1041	174	346	0
159	chrX	118142391	T	G	PASS	missense_variant	MODERATE	CDR1	101086460	transcript	XM_019823460.1	protein_coding	7	c.1049A>C	p.Glu350Ala	1049	1116	1049	1116	350	371	0	WARNING_TRANSCRIPT_MULTIPLE_STOP_CODONS
160	chrX	124886828	C	CTTTCTT	PASS	conservative_inframe_insertion	MODERATE	LOC111558690	111558690	transcript	XM_023248983.1	protein_coding	3	c.120_121insTTTCTT	p.Pro40_Pro41insPheLeu	121	1614	121	1614	41	537	0	WARNING_TRANSCRIPT_NO_STOP_CODON
161	NW_019365526.1	27255	G	A	PASS	missense_variant	MODERATE	LOC111559157	111559157	transcript	XM_023249722.1	protein_coding	3	c.598G>A	p.Asp200Asn	685	1422	598	825	200	274	0
